# Supplementary material for: Genome-wide identification and characterization of Respiratory Burst Oxidase Homolog genes in six Rosaceae species and an analysis of their effects on adventitious rooting in apple
Source: PLoS One. 2020 Sep 25;15(9):e0239705. doi: 10.1371/journal.pone.0239705 (PMC7518606; doi:10.1371/journal.pone.0239705)
Supplement: S1 Table — (XLSX) [file pone.0239705.s004.xlsx]

## Sheet: Table S1
Species	Query_def	Query_Protein_sequences	Query_length	Subject_def	Subject_ accession	Subject_Length	Subject_ Mean_evalue	Identity	BitScore
Fragaria vesca	FvH4_4g22100.1	MGSRREDQELSSDSEVMARTERKAFSGPLGPSSSSGAWRRIKSLDRKRTSTSTENDDDEA YVEITLDILDDSVAVHSVQAAGGGGHEDPQLALLAKKTLEGKKSASFRSSLLRSTSTHIR QVSQELKRLASFSKRNSGAGRRIDRTRSATAHALKSLKFITAKASAANGWASVEKRFDDL TANSNGLLNSSLFGECIGMNKESKEFAGELFRAIARRRNISGDAINKAQLREFWEQISDE SFDSRLQTFFDMVDKDADGRITEEEVREIISLSASANKLSNIQKQAQEYAALIMEELDPD NVGYIMVENLETLLLQAPVHHSVTVSDSRVLSQLLSQKLKPTQENNPIKRCYHKTKYFLL DNWKRVWVLMLWISIVSALFVYKFIQYKNKEAF…	935	Respiratory burst oxidase homolog protein D	Q9FIJ0	921	0	0.722222	1373.22
	FvH4_5g10010.1	MKETAPEDHIGEAATSAGVAPPLQYHSDNELPAPEKMSGAGYTAPLSLSGTLNKRTGSKR TNNHEEEPYVEDVSVDVSSVKPLPRGDANNTDDSLTLLGGDKPPQKSNNDQSFVRTASVR IKQELKKLTSFSKQQLPQRRRFDRMQSAAAPALKGLKFISKTDGNAEWPAVEKRFDKLTG STNGMLPRAAFGECIGMNKDCKEFAGKLFDALARKHGIKGDSINKEELKEMWTQVSEQGF NSRLQIFFDMVDKDGDGRISVEEVKEIISFSASANKLSNIQTQAQEYAALIMEELDPDNL GYIMIDSLETLLLYGPEETVARGKESRNLSKMLSQKLKPVREDNPLTRWYRRANYFLEDN WKRVWVMALWIGIMAALFAYKYVQYKNRAAYHV…	917	Respiratory burst oxidase homolog protein C	Q2HXL0	938	0	0.680942	1279.23
	FvH4_6g06490.1	MEIEENPLPEKESIRVGGHSGPLVTGSKTRSNSNLSARFKEDDQCYVEVTLDVCDDNTFV LRNIRGADEPGSTSARIEGRPSLASQLSFKLKKVSHELKRMKSSLSFKKVDQPAKPGVAR ALKGLKFMTKNVCSEGWLEIEMRFDELAVDGTLPKSVFAQCIGMKESSEFACEVFDALAR RRGITSCCVTKEELREFWEQISDHSFNARLQTFFDMVDKNADGRISEEEVKEIITLSASA NNLSKILEQAEEYAALIMEELDHDNLGYIDLHNLEMLLLSGPTQSSNLETDSHIQSRLLS EKLVPTKEYNPIRRWCRRLSYFVEDNWKRIWVIVLWLLICMGLFAWKFIQYRHREVYHVM GYCVCIAKGGAETLKFNMALILLPVCRNTITWL…	879	Respiratory burst oxidase homolog protein B	Q948T9	867	0	0.724605	1339.71
	FvH4_5g03310.1	MRGHQRRWASDSVPDKTIASGTTSPGTESTSGEEFVEVTLDLQDDNTIVLRSVEPATVVN IPDDGEATPASSSRSSSIRRSSSNSRIRQFSQELKAEAVAKAKQFSQELKAELKRFSWSH GNASRVLAASSAIASQNNGGGAGSGYHDSALAARALRRQRAQLDRTRSGAQKALRGLRFI SNCKSKSNGLDAWNEVESNFYKLAKDGNLYRADFAQCIGMKDSKEFALELFDALGRRRRL KVDKISKDELYEFWSQISDQSFDSRLQIFFDMVDKNEDGRITEEEVKEIIMLSACANKLS RLKEQAEEYAALIMEELDPERLGYIELWQLETLLLQKDTYLNYSQALSYTSQALSQNLQG LRRRSPIRRISSKCIYYLQENWKRLWVLTLWVC…	945	Respiratory burst oxidase homolog protein A	Q948U0	963	0	0.79773	1533.08
	FvH4_3g34420.1	MNISENEGKEDVPSKGVLQNIDIDPMVDVPSSSNENVLTGTNNIVRRRAGFHGNVPSGTG KVEARGGGGGGGGLKGLHFLNIKGKESEAWKPMEKRFHQYAVEDRLSRDDFGTCIGMGGR ESKEFAGQLFDALCRRRKLCAADGITIVELRLFWEDLTSEDTESRLQIFFDMCDKNGDGK LSEDEVMEVIILSASTNKLANLKDQAATYAALIMEELDPDHLGYIEMWQLETLLREMVMV ETEAKPKISKRTQTLAKAMIPRRYRNPMSKFTSTTIELVYENWRKIWIIGLWLAVNVGLF TWKYRQYQKNSLYKIMGRCLCFAKGAAETLKFNMALILIPVCRRGLTALRSTFLSNLIPF DDNINFHKLIALGITVGTGIHGIVHLACDFPRL…	865	Putative respiratory burst oxidase homolog protein H	Q9FJD6	886	0	0.559226	999.194
	FvH4_1g09270.1	MTTSPARSSFGSARSNFSLSDHDRQHHRQDLVGGAMLPIFLNDLNHNNQDLVEVTLELNN NDDDIVVCSVAPVASGTSEEEETGPGMLGRSLSATSRSLRRTFGWLIRSTSSRTAASSNS SELPLPPREARRLKAKLQRTRSGAQRALNGLRFISKTTGPSDAEELWKQVEARFESLAVD GLLARADFGRCIGMADSEEFAVGIFDTLARRRRQNITKISKEELRDFWSQISDQSFDARL QIFFDMADSNEDGRITREGVQELIMLSASANKLSKLKEQAEEYASLIMEELDPENFGYIE LWQLEALLLQRDVYIDYSRPLSAVSVAWSQNLSSFRPKNLLRRLNRSLNCLILDNWQRGW ILLLWIVAMASLFAWKFYQYRNKAAFEVIRYCL…	867	Respiratory burst oxidase homolog protein E	O81211	952	0	0.6013	1103.2
	FvH4_5g13850.1	MEAQPASLSPSSSSSCSTNDNIMLPSFSSVWTESDKTEPLQAVNQEQAPIPMSDIGLLRF MELTANGGMRWEDVKDRFDRLSITLGQTEPVIKWSDFGLCIGMEQSQEFANQLLRALRKS KDRNFGIPKAELQSYWSRMTDPCFSSRMQIFFDMCDRNMEGRITEIDIKQTITLSATTNK LFLTPEEAEDYAALVMEVLDTEKRGYIELPQFETLIKMNLSKASFSHNHLSIRHDPYHNF DQVQKPNSRINILFRTYWRRAWIVLLWLIICSALFTWKFLQYRHRAAFQVMGYCLSSAKG AAETLKFNMALILLPVCRNTITWLRRNRSINSIIPFNDTINFHKLIAGGVVVGVILHGGC HLACDLPRISESDHVIFGQTIAARFGYHQPSYF…	818	Respiratory burst oxidase homolog protein F	O48538	944	0	0.478043	743.036
	FvH4_5g27150.1	MDKSSVHKPLLSSRGSGHAFVRKTPGFVNLAKWILKIAMWVLFTSWVALMFVFPAEFGSK LFQKWVAATSGTVFGVSGSLFLLFSGPILIIAFLAVVFLIISGEEELHEKKTSKYPSFRL WTFPVLVDGPFGVVSAAEVIGILLFIVYVLWAVGSYTARLLGSLSGDLTFKMKSLLFLEI LGLRFGSIGLFCLVFLFLPIARGSVLLRLINIPFEHATKYHVWLGHLTMLLFTVHGLLYL VAWTIEGRLLQQILEWKDIGVANLPGVISLLAGLLMWMTSFAPVRKLNFELFFYTHQLYV IFVVFLALHVGDFLFAIAAGGIFIFLLDRFLRFCQSRRVVDIISAKCLPCGTVELVLAKP ENLRYNALSFVFLQVRELSWLQWHPFSVSSSPL…	735	Ferric reduction oxidase 7, chloroplastic	Q3KTM0	747	0	0.611421	897.116
	FvH4_5g27140.1	MAVEDLHSALISNGNGVHAKQSEQKSFLASVARWVLKSAMWVIFVAWILLFFIVPTDFGS SFYDDWVAATDGTLFGETGSVLLLYSAPIIAIAFLAVPYIIFFGEDEEEYQEKRKAKFSL WTFPVLVDGPLGVVSAAEMIGIILFIVFVLSALYFYTVANYGMLGDYGDLTEGEKKTFML QMSAYCFGLIVLSCLAFLFLPIARGSILLRLIDIPFEHATRYHVWLGNLIFFLVTMHGLC YMIVWMIRGIIPSEVVEWKSDGGANLAGIICYGFFVLIWVTTLPPVRKRYFELFFYTHQL YVFFVIFLALHIGGVNFSKAAGGIFLFMLDRFLRFCQSRRTVNIVSATCFPCGTVKLVLP KPANLHYNALGFIFLQVKNISLLQWHPFSVSSS…	740	Ferric reduction oxidase 7, chloroplastic	Q3KTM0	747	0	0.544952	752.281
	FvH4_7g30120.1	MNNMIIRLILLLVFAGWLIVWIMVPTKTYKLVWTPKLQAHLTSTYFGVQGTNLLLFSFPV MFVAVLSCVYLHLVQKKSQNSTAIRSPVAAGFLRRPVIVASPLGVVTAMELGFGLMFIAL LVWSLVNYLIISFGGHLHRQMDMTTMMSIDEVWQAKFRSVSLRLGYIGNICWAFLFFPVT RSSSILHMFGLTSESSIKYHIWLGHLSTILFAIHTLGFIIYWGMTHQMVLLLQWSKTYVS NVAGDIAMVLAVAMWVTSIPRVRRKMFEVFYYTHQLYPLYILFYVLHVGASYFCMILPGI FLFAVDRYLRFLQSSRHAALVSARVLPCETLELNFSKIKGLDYNPTSILFINIPSISKLQ WHPFTVTSNSNMEADKLSVVIKCQGSWSQKLYK…	2764	Ferric reduction oxidase 4	Q8W110	699	0	0.554775	708.368
	FvH4_7g14960.1	MDSGVVVSSSSPPSHEGIRKARAAIRLLLVLVVFGGCVLLYVMMPTNTYKQIWQPRIRAK TNSSTYFGSQGASLLVFTFPIMFIALMGCVYLHLGKKMNDYTISCSDGKTKRLSVWKQPM LVKGPLGIVSGIELTFFIMFIALLIWSFSTYLTNGFQKITPQSAAKSHEKVWEVKLESAS LRLGLVGNICLALLFFPVARGSSILPLFGLTSEASIKYHIWLGHIAMVLFTAHGIGYIIY WAVTDQISEMIKWAKNDVSNIAGEIALLSGLAMWVTTIPRIRRKMFELFFYTHYLYILFM VFYIFHVGVSYAGLMLPGFFLFVVDRYLRFLQSGKRAPLVSARFLPDESFELNFAKSPAL KYNPTSVLFINVPSISKLQWHPFTVTSNSNLET…	719	Ferric reduction oxidase 2	P92949	725	0	0.561892	837.795
	FvH4_5g06130.1	MARTTLPAVLKVLMALIFAAWVSLWLIKPTQFWTREWKAAEDLARPTLFGYYGLNFAVYI FPLFALAILGSIYLNLKPREPIRRKGRRVFAGFSNPLVVNSLLGILSSIEIVAVFLFMLF LAWTFYVRISSDFKKLKPDKALKLNLWQLKYLRVATRFGLLAEACLAFLLLPVLRGLAVF RILGIQFEASIRYHIWLGTTMLFCATFHGVSTLFIWGVSHYIQDEMWKWQNTGRIYLAGE ICLLTGLVIWITALPQIRRRQFEIFYYTHHLYMVFLLFFLFHAGDRHFYTVFPGIFLFGL DKLLRIIQSRPETCILSARVFPSKAIELILPKDPGLKYTPTSVLFLKVPSISKYQWHSFS IISSSSVDANSMSILIKSEGSWTSSLLNLIQTE…	703	Ferric reduction oxidase 8, mitochondrial	Q8VY13	728	0	0.528512	708.753
Malus domestica	MD16G1145100	MNGHHHEEGMLTSSEYNSDTESTQSTGPGGSIEFERRAFSGPLGTPNSANHAPTTSSNSNRAWRRIKSAKFDKSGGTDKTTGNTSDQNDDDTYVEITLDIRDDSVAVHSVQAAGGASNEDPELALLAKRTLEGKKSSSFRSSLLRNTSSHIRQVSQELKRLASFSKRPSNAKRFDRTKSATAHALKSLKFITTKTGAGATSGWAAVDKRYDELTAKSNWLLPSSLFGECIGMNKESKEFAGELFRALARRRNITGDIINKAQLREFWEQISDESFDSRLQTFFDMVDRDADGRITEEEVTEIISMSASANKLSNIQKQAKEYAALIMEELDPDNVGYIMVQNLETLLLQAPVGQSVSVNESRVLSQLLSQKLKPTQENNPIRRCYQRTKYFFLDNWQRV…	965	Respiratory burst oxidase homolog protein D	Q9FIJ0	921	0	0.70424	1379.77
	MD13G1134500	MNGHHDEEGMLTSSEYNSDTESTQSTALGGSTRFERRAFSGPLGTSNYAPTTSSNSSRAWRRNKSTKVDNSGGTDKTTSTTSDKNNDNDYVEITLDIRDDSVAVHSVQAAGGASSEDPELALLAKRTLEGKKSSSFRSSLFRNTSSHIRQVSQELKRLASFTKRPSNAKRFDRTKSATAYALKNLKFITAKTGAASTSGWAAVDKRYDELTAKSNWLLHSSLFGECIGMNKESKEFAGELFRALARRRNITGDIINKAQLREFWEQISDESFDSRLLTFFDMVDRDADGRITEEEVTEIISMSASANKLSNIQKQAKEYAALIMEELDPDNVGYIMVENLETLLLQAPVSQSVSVNESRVLSQLLSQKLKPTQEDNPIRRCYQKTKYFVLDNWQRVWVM…	962	Respiratory burst oxidase homolog protein D	Q9FIJ0	921	0	0.700103	1372.07
	MD06G1128500	MGTNEAGGVHYHSDTEIIGGNEKMANYSGPLSGPLSGPLNKKRSGTKKNAKINTPEPISATKPGISSNDEESYVEVTLDVRDDSVAVHSVKPADHPPHEDHEDHVELLGKGLEKSRSFVRNASFHIKRLASFSKQAVVAAVPHHHPRRRFDRTQSAAAPALKGLKFISKTDGNEWPEVEKRFCKLTASTNGLLSRALFGECIGMNKESKEFAGKLFDALARKLDIKGDSINEDQLKELWDQISEQGFDSRLQTFFDMVDKDADGRITIEEVKEIISFSASANKLSNIQKQADEYAALIMEELDPDNLGYIMIDSLETLLLEGPEETAAAARGKDSRNLSRMLSQKLKPTREHPLTRCYNNTKYFLQDNWKRVWVMILWLGITLGLFVYKFMQYRNKAAY…	941	Respiratory burst oxidase homolog protein C	Q2HXL0	938	0	0.689546	1327
	MD06G1093000	MRAVPRHERRWASDSVPMRSTVSTGSSSPAMTDDSNSGDQEFVEVTLDLQDDNTIVLRSVEPATVIHIDELATAGNETPTSALASASQSPSTIRRSSSNNRIRQFSQELKAEAVAKAKQFSQELKAELRRFSWNQSHGSRVLSASTSQNASVGGGGGGAFDSALAARALRRQRAQLDRTRSGAQKALRGLRFISNCKSSKTNGVDAWNEVEANFNKLAKDGHLHRAHFGQCIGMRDSKEFALELFDALGRRRRMKVEKISKDELYEFWSQISDQSFDSRLQIFFDMVDKNDDGRITEEEVKEIIMLSASANKLSRLKEQAEEYAALIMEELDPERLGYIELWQLETLLLQKDTYLNYSQALSYTSQALSQNLQGLRSRSPIRRMSTKLLYYLQENWKRI…	961	Respiratory burst oxidase homolog protein F	O48538	944	0	0.786164	1550.8
	MD14G1113700	MRAHPRHERRWASDSVPERSMVSAGSSSPAMTDDSNSRDQEFVEVTLDLQDDNTIVLRSVEPTTVIHIDDLAGAGNETPTSASASWSPSPIRRSSSNNRIRQFSQELKAEAVAKAKQFSQELKAELRRFSWSQSHSSRVLSASTSQNASAGGGGGGAFDLALAARALRRQRAQLDRTRSGAEKALRGLRFIGNYKSTKTNGVDAWNEVETNFNKLAKDGHLFRADFPQCIGMRDSKEFALELFDALGRRRRMQVEKISKDELYEFWSQISDQSFDSRLQIFFDMVDKNDDGRITEEEVKEIIMLSASANKLSRLKEQAEEYAALIMEELDPESLGYIELWQLETLLLQKDTYFNYSQALSYTSQALSQNLQGLRRRSPIRKMSTNLIYYLQENWRRVWV…	959	Respiratory burst oxidase homolog protein A	Q948U0	963	0	0.790339	1524.99
	MD02G1099900	MASTASSSAKRSSYTPGFELPSSPSPVGGAMLPKFLRDLSQDLVEVTLELDDDDDDGSIVVCSVAPANDDLTAAAENEILRRSLSATSRSVRRTFGWLKSASSRTTASNSESVVEFTLSAREGRRMKAKLQRTRSSAQRALNGLRFISKTTAGGTDAAEQWQQVEARFESLAKDGLLARADFGECIGMGDSEEFAVGIFDALARRRRQKITKITIEELRDFWLQISDSSFDARLQIFFDMADSNDDGRITSEGVQELITLSASANKLSKLKEQAEEYASLIMEELDPENFGYIELWQLEALLLQRDVYINYSRPLSTASVTWSQNTSSLKPKNLVRRLSRSLQCLALENWRRGWILLLWVVAMASLFVWKFYRYRKNRATFQVMHYCLPVAKGAAETLK…	912	Respiratory burst oxidase homolog protein E	O81211	952	0	0.658874	1204.5
	MD15G1222800	MPTASFSSKRSSYTHGFELPGNSSPSSVGGAMLPKFLNDLNQDLVEVTLELDDDDDGSIVVCSVAPANDDLTSSEAAAANGILRRSLSATSRSIRRTFGWLKSASSRTTASNSESVAEFTLPAREARRMKAKLQRTRSSAQRALNGLRFISKTTAGGSDAAEQWQQVEARFESLAKDGMLASADFGECIGMGDSEEFAVGIFDALARRRRQKISKITKEELRDFWLQISDNSFDARLQIFFDMADSNEDGRITREGVRELIMLSASANKLPKLKEQAEDYASLIMEELDPENFGYIELWQLEALLLQRDVYINYSRPLSTASVSWSQNLSSLKPKNLVRRLSRSLQCLVLENWQGSWILLLWVVAMASLFGWKFYQYRKNRAAFQVMHYCLPVAKGAAE…	946	Respiratory burst oxidase homolog protein E	O81211	952	0	0.650054	1156.35
	MD11G1118400	MVAMNMSKDDDQNDPNKWKLETIDIDPMVDIPLSNNDTEGNVTKSSNDATLKRNNSSVRKRNGVQGNNHGSVGCRAEPGGKEGIKSLRFLDRTATGKEVDAWKQVEKRFNQYAVADRLSRDKFGACIGMGGESKEFAGELFDALARRRIICEKGGITLEELRLFWEDITNEDMEARLQIFFDICDKNGDGKLSEDEVEEVIVLSASANKLANLKMQAKSYAALIMEEIDPDHLGYIEMWQLETLLRGMAVSEDNQKLGKRTQSLTKSMIPRSYRTPISKFLSTTAELVQENWKKIWIVILWLAINIGLFTWKYRQYQKHGLYKLMGTCLCIAKGSAETLKFNMALILIPVCRGTLTAIRSSFLSNLIPFDDNIKFHKLIALGIVISTSLHAGLHITCDF…	859	Putative respiratory burst oxidase homolog protein H	Q9FJD6	886	0	0.569196	1039.64
	MD03G1106300	MSNNDDQKDPNKWKLERIDVDPMVDIPLSNNDTEGNVTKSSNDVTLKRNNSSVRKRNGVQGNNHASVGGRAPVPGGKEGIKSLRFLDRTVTGKEGEAWKQIEKQFNQYAVAGRLSRDKFGACIGMGGESKEFAGELFDALARRRIICAKGGITLEELKLFWEDITNEDMEARLQIFFDMCDKNGDGMLSEDEVAEVIVLSASANKLANLKKQAKSYAALIMEELDPDHLGYIEMWQLETLLRGMVVSEDNKKIGMITESLTRAMIPRRYRTPISRFLSTTAELVHENWKKIWIVTLWLAVNVGLFTWKYRQYQTRGLYKLMGECICIAKGCAETLKFNMAIILIPVCRGTLTAIRSSFLSNLIPFDDNIKFHKLIALGIVISTFIHGGLHITCDFPRLV…	823	Putative respiratory burst oxidase homolog protein H	Q9FJD6	886	0	0.549832	996.497
	MD14G1211700	MEAHVQLQTAHQPYVSAMSPSSSSSSSSSSCSASVFPPSFSPIWTEPHDETGVLNRQQHYMAENGEASSTAGSANEIEWLRFIDITANGGMKWKDVEEQFDRLALTRHGVEPAIKSSDFGLCIGMQQSPEFANELLRTLRRRMDRNFDMTKCELYGYWCLMTDPRFDSRIRIYFDLCDKNMDGRVTEKDIKQIITLSASTNKLSLTHEEAEDYAALVMKLLDTENRSYLEFPQFRTLFNVMSLSKSSFSTNHFSIRLSRLHHNFDPTEEPRSKTEILFRSYWRRAWIVLLWLIICSALFAWKFTQYRRKAAFQVMGYCLSTAKGAAETLKFNMALILLPVCRNTITWLRKNRSINSIIPFNDNINFHKMIAGGIVVGVILHGGSHLACDFPRISDSDRM…	785	Respiratory burst oxidase homolog protein F	O48538	944	0	0.500671	722.235
	MD12G1213800	MNEVAGTDIDGVIVLRNYCTSVYEGDARSALTTMLQSLNHAKNGIDVVSGTRVKTHFPRSNWRDVFKRVAIKHTDQQVGVFYSGAHGSVGELKRLAQDFSRKTETKFDFHKENF	114	Respiratory burst oxidase homolog protein B	Q9SBI0	843	1.52083e-51	0.73913	176.407
	MD15G1140500	MDDEIGVHNPLLSSHPSRRAFVRKIPLFVTLAKWILKITMWVLFISWVVFIFLFPLGSVQTFFGDWIAATDGTLFGTTGTLLLLFNGPLLVIALLSIAFLAMSGEEELPHKKKKTSQNPSFRLWTFPILVDGPFGVVSAAELIGILLFVVYTMWSVSYYAVSILGTIPGSLSLKAQSCLFLAIFGAYLASSGMFCLAFLFLPIARGSVLLRLIDIPFEHATRYHVWLGHLTMSLFTLHGLCYIVTWAMEGNLLAKILEWREIGVANLAGVISLAAGLLMWVTSLPPVRKLNFELFFYTHQLYVIFIAFLAMHVGDFLFVCAAGGIFIYILDRFLRFCQSRRTVGVISAKCLPCGTVELVLAKPENLQYNALSFIFLQVRELSWLQWHPFSVSSSPLDGK…	745	Ferric reduction oxidase 7, chloroplastic	Q3KTM0	747	0	0.567455	828.55
	MD08G1250800	MDNKQPLLLSQGSGGHVNYYVNLRKTSLSVTFAKWILKIAMWVLFISWVALMFLFPSDFMQKLFNKSIQATQGTVFGITGSLFLVFSSPILTIALLSIAFLIISGEEQLHENKTSKCPSFRLWTFPVLVDGPFGVVSAAEFIGILLFVVYVFWAVYSYITSILSSMSDQLTFKVKSCLFLEILGLRLGSIGMFCLALLFLPVARGSVLLRLINIPFEHATRYHVWLGHLTMMLFTIHGLCYVVAWTVEGRLLHEMLDWKDIGVANLPGLISLIAGLLMWVTSLPPVRKLNFELFFYTHQLYVIFVVFLALHVGDFIFTMAAGGIFIFILDRFLRFCQSRRVVDIISAKCLPCGTVELVLAKPKCLRYNALSFIFLQVRELSWLQWHPFSVSSSPLDGKY…	742	Ferric reduction oxidase 7, chloroplastic	Q3KTM0	747	0	0.606695	887.1
	MD01G1068200	MDAVQIVKSSSPSHEGIRIVRGAIRLFAVFVVFLGTLFIWFMMPTNTYKQIWRPQIRRKANSSTFLGSAGANLLVYTFPILFIAVLGCIYLHLGNQLNDRKMERKKKRFAVWKQPILVKGPLGIVSGIELALFAMFVALLIWSFSMYLQSSFAKISAAKHPDEHIWKPKLESAALMLGLVGNICLAVLFFPVARGSSVLALFGLTSEGSIKYHIWLGHLGMTLFTAHGLCYIIYWAATNQISQMIRWDKIGVSNLAGELSLLPGLIMWATTIPRIRRQMFELFFYTHYLYILFVIFFILHVGITYTCIMLPGFYLFLVDRFLRFLQSQTRVRLVSARVLPGETIELNLAKTPGLKYNPTSVMFINVPSISKMQWHPFTITSNSSLEPEMISTVVKSEGS…	717	Ferric reduction oxidase 2	P92949	725	0	0.571229	828.55
	MD07G1278000	MVSTSSPAEVKEQETSPGEGMRTVRSIMRLLLMVVFVGYMMIWIIMPTNTYYLKWFPHIHKKTDSTYFGQEGADILIYTFPILFTATMGCLLLHTGNKNVDINNQRAKKSYRASWNRPALVKGPLGIVSWIELSFLVMFIALLVWSISSYLHDMFAYATLEAAAKKEHVWENKLGSVALTLGIVGNIGLAFLFFPVSRGSSILQIIGLTSEASIKYHIWLGHLVMTLFTAHGLCYVVYWGSTNQISEMLKWNKVGVSNVAGEVALLAGLAMWAMSIPRIRRKIFELFLYTHHLYIVFLVFFVFHVGFSYACIMLPGFYLFLIDRFLRFLQSQRRIRLVSARVLPCEVVELNFSKSPGLNYSPTSMVFVSVPGVSKLQWHPFSVTSSSKFDHDKLSVVIK…	720	Ferric reduction oxidase 2	P92949	725	0	0.537921	774.622
	MD01G1068100	MDAVQVVKSSSPPSHEGIHIVRAAIRLLAIFVVFPGTLLIWLMMPTNTYRQIWLPQIRLKASSSTYLGAEGGTILVYTFPILFIAVLGCVYLHLGKKLNNHELKSGTKKNRFAVWKQPMLVKGPLGIVSGIELAFFVMFITLLVWSLSTYLHNKFKNITTQSAAKHHEQVWESKLDSAALVLGLAGNVCLAFLFFPLARGSSVLALFGLTSEGSIKYHIWLGHIVLAFFTAHGLCYIIYWAATEQISQMVIWDKVGVSNVAGELALLSGLFMWATAIPRIRRKMFELFFYTHYLYILFMFFFILHVGIAYACIALPSFYLFLVDRYLRFLQSRTSTRLIFARVLPSETLELNLAKTPGLKYNPTSVMFINVPSISKMQWHPFTVTSNSSLEPEKISIVV…	720	Ferric reduction oxidase 2	P92949	725	0	0.581818	868.996
	MD07G1278100	MSNRTVSILRLIFLVVFLGWLVIWIMMPTKTYKNGWMPNLQSKLNSTYFGEQGVNLLLFSFPVMLIAALSCVYLHLQKKSIRSPSSTSTTTTGVKTNRLAFWRRPVVVKAPLGIVTAIELAFGLMFVSLLVWSLANYLYVSFGQLHMHMPGEKVWEAKFRSVSLRLGYIGNICWALLFFPVTRGSSILPLFGLTSESSIKYHIWLGHLSMILFAAHTVGFVIYWAMTNQMVLLLQWSKTYVSNVAGEIAIVLAMAMWITSIPRVRRKMFELFFYTHHLYALYIFFYVLHVGASYFCMLLPGIFLFIVDRYLRFLQSYQRARLVLARVLPCGTVELNFAKTQGLDYNPTSILFINVPSISKLQWHPFTVTSNPNMEPHNLSVVIKSEGGWSQKLYKQLSS…	696	Ferric reduction oxidase 4	Q8W110	699	0	0.55587	798.505
	MD01G1207200	MSSQIVVLILRLIFLVVFLGWLMIWIVLPTKTYKNDWKPNLQSKLNSTYFGEQGVNLLLFSFPMMLIAALSCVYLHLQNKSTRSSSSTSTTTTGVITKRLAFWKRPVIVKAPLGIVTAMELAFGLMFVALLVWSLTNYLYVSFGHLHMHLPGEKVWEAKFRSVSLRLGYIGNICWALLFFPVTRGSSILPLFGLTSESSIKYHIWLGHLSMILFAAHTLGFVIYWTMTNQMVLLLEWSKTYVSNVAGEIAIVLAMAMWITSIPRFRRKMFELFFYTHHLYALYIFFYALHVGASYFCMLLPGIFLFIVDRYLRFLQSYQRAGLVSARVLPCGTIELNFAKTQGLDYNPTSILFINVPSISKLQWHPFTVTSNPNMEPHNLSVVIKSEGSWSQKLYKQLS…	697	Ferric reduction oxidase 4	Q8W110	699	0	0.557284	798.119
	MD06G1166400	MAKSTLLFVLKALMALIFAAWISLWLLKPTQLWTKKWKGAEDAARNTVFGYYGLNFAVYTFPPIALAIIGSLYLNWKPKEPIRRKGRGLIAAGFSNPLVVNALVGVLSTLEILAVFLFLLFLAWNFYARISNDFKNLKPSKSIVLNSWQLKYLRVATRFGLLAEACLAFLLFPILRGLALFRVLGIQFEASIKYHTWLGTAMLFFATFHGASTLFIWGVGHYIQEEIWKWQNTGRIYIAGEICLVVGLVIWVTSLPQIRRKKFEIFYYTHHLYMVFLVFFLFHAGDRHFYTVFPGIFLFGLDKLLRIIQSRPETCILSAQIFPSSAIELILPKDPGLKYTPTSVIFVKVPSISKYQWHSFSIISSSSVDKNTMSILIKSEGSWTSSLSNMIRTRQESEN…	706	Ferric reduction oxidase 8, mitochondrial	Q8VY13	728	0	0.540872	740.725
Prunus avium	Pav_sc0000589.1	MGTNEVGGVHYHSDTEIVGSERMVNYSGPLSGPLNKRSGNKKTAKFNIAEPAGSAVKPGISTSDEEPHVEVILDVREDSVAVHSVKPAADDHEDHVEMTLLGKGLEKNQSPKGSSVVRTASARIKQVSQELKRLASFSKQAVAAPHPRRRFDRTQSAAAPALKGLKFISKTDGNAGWPAVEKKFDELTASSNGLLPRSRFGECIGMNKESKEFAGKLFDALARKLDIKEDSITKEQLNEFWAQISEQGFDSRLQTFFDMVDKDADGRITIEEVKEIISFSASANKLSNIQNQADEYAALIMEELDPDNLGHIMIDSLETLLLQGPEETAVRGKDSRNLSKMLSQKLKPTREHPLRRWCSDLKYFLQDNWKRVWVVTLWVGIMAGLFAYKYVQYRNKAAY…	943	Respiratory burst oxidase homolog protein C	Q2HXL0	938	0	0.7	1364.36
	Pav_sc0000886.1	MRSHPRHERRWASDSVPEKSLVSTGTSPAMTDDSSSGADQEFVEVTLDLQDDNTIVLRSVEPATVIHIDDLAGVGASSGTETPASASASASRSPSTMRRSSSNNRIRQFSQELKAEAVAKAKQFSQELKAELRRFSWSQGHASRVLSASASQNAGAGTSTGTFDSALEARALRRQRAQLDRTRSGAQKALRGLRFISNCKSTKFNGVDAWNDVEASFNKFAKDGQLLRSDFAQCIGMRDSKEFALELFDALGRRRRMKVDKISKDELYEFWSQISDQSFDSRLQIFFDMVDKNEDGRITEEEVKEIIMLSASANKLSRLKEQAEEYAALIMEELDPERLGYIELWQLETLLLQKDTYLNYSQALSYTSQALSQNLQGLRRRSPIRRMSTKLLYYLQENW…	964	Respiratory burst oxidase homolog protein A	Q948U0	963	0	0.810894	1568.9
	Pav_sc0000323.1	MLAMNLSENDDQQDPNKWMLQRIDIDPMVDVPLNSNDTGGNASKSSNETTLKRNNSSVRKRNGAQGSSHGGMGLRVEPGGKEGIKSLRFLDRTATGKEGEAWKQIERRFNQYGGDGRLSKDKFGACIGMGGDSKDFASELYDALARRRKICAEDGITLEELRLFWEDMTNEDMEARLQIFFDMCDKNGDGMLSEEEVTEVIVLSASANKLAKFKQQAESYAALIMEELDPDHLGYIEMWQLETLLREMVVSEENQKLGKRTQTLTRAMIPRRYRTPVSKFLSTTAEHLHENWKKIWIVTLWLAVNIGLFTWKYKQYQQKGLYKIMGQCLCFAKGSAETLKFNMALVLIPVCRGTLTKLRSTFLSHLIPFDNNINFHKLIALGITIGTSIHAVLHLTCDF…	860	Putative respiratory burst oxidase homolog protein H	Q9FJD6	886	0	0.570304	1052.35
	Pav_sc0000129.1	MTTATATASFSPKRSSDGHRFEHPEETMSSFRGAMLPKFLSDLSQDLVEVTLELNDDNDEIVVCSVAPAADDVSAADGILQRSMSARSRRIRRTFGWLRSASSRTTASNSEPVEFALPAREARRLKAKLQRTKSSARQALDGLRFISRTTVGANGAEELWKQVEARFESLADDGLLARPDFGECIGMVDSVEFAVGIFDALARRRGQNITKITKEELREFWLQISDNSFDARLQIFFDMADSNEDGRITREGVQELWQLEALLLQRDVYINYSRPLSTASVAWSQNPSSLLPKNLLHRLSRSLQCFMLENWQRGWIILLWVIAMASLFAWKFYQYRKNRAAFQVMHYCLPVAKGAAETLKLNMALILLPVCRNTLTWLRSTRARSFFPFDDNINFHKII…	799	Respiratory burst oxidase homolog protein E	O81211	952	0	0.535059	892.493
	Pav_co4068891.1	MNESSEFAGELFEALARRRGITAGCVSKDELREFWEQISDISFDARLQTFFDMVDKDADGRITEEEVKEIISLSACANRLSQIQERVEEYAALIMEELDPDNVGYIELYSLEMLLLQDPTQSTNLVTDSGIQSQLLSQKLVPTKEHNPIRRWYRRLAYFMEDNWKRIWVISLWILICLGLFTWKFIQYKHRAVFDVMGYCVSIAKGGAETLKFNMALILLPVCRNTITWLRSKTKLGVIVPFDDNINFHKVIAFGIIVGVGLHAGSHLTCDFPRLLHSTDDEYNPMKPFFGNKRPDDYWWFVKGTEGWTGVVMVALMLVAYTLAQPWFRRNRLNLPKTLKRLTGFNAFWYSHHLFVIVYILFIIHGYFLYLSKNWDKKTTWMYLAVPILLYACERLIRA…	449	Respiratory burst oxidase homolog protein B	Q948T9	867	0	0.81069	788.489
	Pav_sc0001450.1	MGSRRHEEGLMTSSENNSDTESTQLSTAAGESGPAEFERRAFSGPLGEPHNSYAPSSLSSKSTRAWRRIKSAKFDKSAVDSNRTPGTDQNEDDAYVEITLDIRDDTVAVHSVQAAGGASNEDSELALLAKKTLEGKKSSSFRSSLLRNTSSHIRQVSQELKRLASFSKRPSNARRFDRTKSATAHALKSLKFITAKTGGGASSSSGWVAVEKRFDELTVKSNGLLPSSLFGECIGMNKESKEFAGELFRAIARRRNISGDAVNKAQLREFWEQISDESFDSRLQTFFDMYYTNLI	295	Respiratory burst oxidase homolog protein C	Q2HXL0	938	1.26694e-86	0.594488	280.796
	Pav_sc0000671.1	MPRLLIDGPYGAPAQDYKEYEVLLLVGLGIGATPLISIVKDVLTNIKQQKETEDHQGNKVENNGANKDNKDNKRKSFVTKRVYFYWITREQGSFEWFRDVMDEVAENDKDGVIELHNYCTSVYEEGDARSALITMLQSLNHAKNGVDIVSGTRVKTHFARPNWRNVFKHVTVKHMNQRVGVFYCGAHGLVGELRRLSQDFSRKTETKFDFHKENF	215	Respiratory burst oxidase homolog protein B	Q948T9	867	2.22812e-112	0.753488	343.584
	Pav_sc0000671.1	MPRLLIDGPYGAPAQDYKEYEVLLLVGLGIGATPLISIVKDVLTNIKQQKETEDHQGNKVENNGANKDNKDNKRKSFVTKRVYFYWITREQGSFEWFRDVMDEVAENDKDGVIELHNYCTSVYEEGDARSALITMLQSLNHAKNGVDIVSGTRVKTHFARPNWRNVFKHVTVKHMNQRVGVFYCGAHGLVGELRRLSQDFSRKTETKFDFHKENF	171	Respiratory burst oxidase homolog protein B	Q948T9	867	1.033e-54	0.598837	187.963
	Pav_sc0001196.1	MDENSVHNPLLWGQGSGHANVRRKTPLSVTLAKWILKIAMLALFISWVALMFLFPADFVQKLFEKWIQATNGTVFGITGSLFLLFSGPILLIAVLSIAYLVVSGEEELHEKKASKYPSFRLWTFPVLVDGPFGVVSAAELIGILLFVVFVIWAVYAYIMSILSLMSDQLTFKEKSCLFLEILGLRFGLIGMFCLAFLFLPVARGSVLLRFIDIPFEHATRYHVWLGHLTMLLFTIHGLLYIVAWTIEGRLLHEILEWRDIGVANLPGVISLSAGLLMWVTSLPPVRKLNFELFFYTHQLYVIFIVFLALHVGDFIFTMAAGGIFIFILDRFLRFCQSRRVVDIISVKCLPCGTVELVLAKPENLRYNALSFVFLQVRELSWLQWHPFSVSSSPLDGKYH…	682	Ferric reduction oxidase 7, chloroplastic	Q3KTM0	747	0	0.598485	812.372
	Pav_co4091443.1	MDENSVHNPLLWGQGSGHANVRRKTPLSVTLAKWILKIAMLALFISWVALMFLFPADFVQKLFEKWIQATNGTVFGITGSLFLLFSGPILLIAVLSIAYLVVSGEEELHEKKASKYPSFRLWTFPVLVDGPFGVVSAAELIGILLFVVFVIWAVYAYIMSILSLMSDQLTFKEKSCLFLEILGLRFGLIGMFCLAFLFLPVARGSVLLRFIDIPFEHATRYHVWLGHLTMLLFTIHGLLYIVAWTIEGRLLHEILEWRDIGVANLPGVISLSAGLLMWVTSLPPVRKLNFELFFYTHQLYVIFIVFLALHVGDFIFTMAAGGIFIFILDRFLRFCQSRRVVDIISVKCLPCGTVELVLAKPENLRYNALSFVFLQVRELSWLQWHPFSVSSSPLDGKYH…	682	Ferric reduction oxidase 7, chloroplastic	Q3KTM0	747	0	0.598485	812.372
	Pav_sc0006018.1	MANSTLLVALKILSILIFAAWVSLWLLKPTQLWTRKWKAAEDKARATVFGYYGLNFAVYTFPPIALAIIGSFYLNLKPRESIRRKGRKLTAGFSNPLVVNTLLGVLSTLEILAVFLFILFLAWNFYARISNDFKNLKPAKSLMLNSWQLKYLKVATRFGLLAEVCLAFLLFPILRGLALFRLLGIQFEASVRYHIWLGTAMIFFATFHGASTLFVWGVSHYIQEEIWEWQKTGRIYLAGEICLVTGLVIWITSLPQLRRKQFEIFYYTHHLYMVFLVFFLFHAGDRHFYMVFPGIFLFGLDKLLRIIQSRPETCILSARIFPSKAIELILPKDPGLKYTPTSIIFVKVPSISKYEWHSFSITSSSRVDENTMSIMIKTEGSWTSSLSHMIQTRPESDGD…	701	Ferric reduction oxidase 8, mitochondrial	Q8VY13	728	0	0.52573	729.169
	Pav_sc0000254.1	MEFPYRKLILSLTILSLSTLSALSHSSFSPVDNFLVDCGSTVGSTVDNRLFVPDSAKRDLSLSSSTRSITLRNENPPPNSPQIYSTARAFRRPSKYKFQIRDEGTHMVRLHFQTFNSLKFDWNNTQFHVLVNGFVALADFKAGGVESPMVMEFLIWVSTGKLVIEFVPAKKSNFAFVNAIEVISAPKDLVADTAKFVSSDKVEDFNGLAKQALQVVHRVNVGGSKVTPFNDSVWRTWVTDDEYLEPNSGSKRVYFGGRINYQDGGASREVGPDNVYNSARVIQSTNASIPKVNMTWVFPAVAGYKYLVRMHFCDIASISIGLLYFNVYVNGNLAYENLDLSMAANYVLASPFYADFVVDGDDSGVLRVSVGPSNMSVPYAIDGVLNGIEIMKLNNSMGS…	1172	Ferric reduction oxidase 2	P92949	725	0	0.517928	771.155
	Pav_sc0001405.1	MASFTLPFLSLPAIPTSSLSLSVHSSASKPKLTRVNPGPFLSHTINKTLLWPLTSRQSRKFSRATRVTSQLRHPIIAPGDHWGLWTALFATGAFGLWSEKTEIGGMVSAALVSTLVGLAASNLGIIPFEAPAYSIVLEFLLPLAIPLLLFRADLRSVIRSTGTLLLAFLLGSVATMVGTLVAFLVVPMRSLGSDNWKIAAALMGSYIGGCKCQDWPANFEAVSLCLWKFTVNYVAISEALGVSPSVLAAGVAADNVICALYFMVLFALASKIPPEALRSTNDVSLKMESNDERKLPVLETATALATSFVICKASTYLTGLCGIKGGSLPAITATVVVLATVLPTHFAYLAPAGDTVALLLMQLFFAVIGASGSIWNVINTAPSIFMFALVQVTVHLTVL…	1867	Ferric reduction oxidase 2	P92949	725	0	0.521307	639.802
	Pav_co4060543.1	MRKRKVARPKGEEEQWLTIICRLLPSSTDKEIEVKRGLPPGEIVVVPMHATIGDLKKAAESALRDTSFITEWFVVIGIEGLDEMEDMEVLFGVVESGAGVGVSGSGIDLDTPLRYEGGSDTWMVRCECGARDDDGELKRLAQDFSRKTETKFDFHKENV	159	PHD finger protein At2g01810	Q9ZUA9	697	8.21372e-27	0.464567	108.227
Prunus dulcis Texas	Prudul26A009232P1	MGSRRHEEGLMTSSENNSDTESTQLSTAARASGSAEVERRAFSGPLGEPHNSYAPSSLSSKSTRAWRRIKSAKFDKSAVDSNRTPGTDQNEDDAYVEITLDIRDDTVAVHSVQAAGGASKEDPELALLAKKTLEGKKSSSFRSSLLRNTSSHIRQVSQELKRLASFSKRPSNARRFDRTKSATAYALKSLKFITAKTCGGASSSAGWVAVEKRFDELTVKSNGLLPSSLFGECIGMNKESKEFAGELFRALAWRRNISGDAVNKAQLREFWEQISDESFDSRLQTFFDMVDRDADGRITEEEVREIISLSASANKLSNIQKQAKEYTALIMEELDPDGAGYIMVENLETLLLQAPVGQSVSVNESRVLSQLLSQKLKPTQENNPITRWYEKTKYFLLDN…	972	Respiratory burst oxidase homolog protein D	Q9FIJ0	921	0	0.708419	1395.95
	Prudul26A009078P1	MGTNEVGGVHYHSDTEILGSERMVNYSGPLSGPLNKRSGNKKTAKFNIAEPAGSAVKPGISTSDEEPYVEVILDVREDSVAVHSVKPAADDHEDHVEMNLLGKGLEKNRSPKGSSVVRTASARIKQVSQELKRLASFSKQAVAAPHPRRRFDRTQSAAAPALKGLKFITKTDGNAGWPAVEEKFNQLTASSNGLLPRSLFGECIGMNKESKEFAGKLFDALARKLDIKEDSITKEQLNEFWAQISEQGFDSRLQTFFDMVDKDADGRITIEEVKEIISFSASANKLSNIQNQADEYAALIMEELDPDNLGHIMIDSLETLLLQGPEETAVRGKDSRNLSKMLSQKLKPTREHPLRIWCSNIKYFLQDNWKRVWVVTLWVGIMAGLFAYKYVQYRNKAAY…	942	Respiratory burst oxidase homolog protein C	Q2HXL0	938	0	0.701493	1362.05
	Prudul26A005532P1	MEIQEHRCDSLSETESTGVGHSGPLSGPLVTNKRNNSSERSARFKSSDQEECYVEITLDVRDDTVLVHNIRGGDSETAMLASKLERRASSLSLGSQLSFRLRQVSQELKRMTSSKSFKRVDRTKSGAARALKGLKFMTKNVGSEGWSEIETRFDELAVDGTLPKLRFAQCIGMDESSEFAGELFDALARRRGITAGCVSKDELREFWEQISDISFDARLQTFFDMVDKNADGRITEEEVKEIISLSACANRLSQIQERVEEYAALIMEELDPDNIGYIELYNLEMLLLQGPTQSTNLVTDSGIQSQLLSQKLVPTKEHNPIRRLYKRLAYFMEDNWKRIWVIALWILICLSLFTWKFIQYKHRAVFDVMGYCVSIAKGGAETLKFNMALILLPVCRNTI…	894	Respiratory burst oxidase homolog protein B	Q948T9	867	0	0.751678	1421.76
	Prudul26A017061P1	MRSHPRHERRWASDSVPEKSLVSAGTSPAMTEDSSSGADQEFVEVTLDLQDDNTIVLRSVEPATVIHVDDLAGVGASPGTETPASASASASRSPSTMRRSSSNNRIRQFSQELKAEAVAKAKQFSQELKAELRRFSWSHGHASRVLSASASQNAGAGSSTGTFDSALAARALRRQRAQLDRTRSGAQKALRGLRFISNCKSTKTNGVDAWNDVEASFNKLAKDGQLLRADFAQCIGMRDSKEFALELFDALGRRRRMKVDKISKDELYEFWSQISDQSFDSRLQIFFDMVDKNEDGRITEEEVKEIIMLSASANKLSRLKEQAEEYAALIMEELDPERLGYIELWQLETLLLQKDTYLNYSQALSYTSQALSQNLQGLRRRSPIRRMSTKLLYYLQENW…	965	Respiratory burst oxidase homolog protein A	Q948U0	963	0	0.813786	1576.99
	Prudul26A013915P1	MTTEKVTASFSPKRSSNGHRFEQPEETTSSVGGAMLPKFLSDLSQDLVEVTLELNDDNDEIVLCSVAPASDDMSAADGILQRSMSATSRRIRRTFGWLRSASSRTTASNSESLEFALSARDARRLKAKLQRKRSSARRALDGLRFISRTTVGANGAEELWKQVEARFESLADDGLLARPDFGECIGMVDSEEFAVGIFDALARRRGQNITKITKEELREFWLQISDNSFDARLQIFFDMADSNEDGRITRAGVQELIMLSASANKLSKLKEQAEEYASLIMEELDPENLGYIELWQLEALLLQRDVYINYSRPLSTASVAWSQNLSSFMPKNLFRRLSRSLQCFMLENWQRGWIILLWVIAMASLFAWKFYQYRKNRAAFQVMRYCLPVAKGAGETLKL…	913	Respiratory burst oxidase homolog protein E	O81211	952	0	0.65625	1209.9
	Prudul26A019458P2	MNLSENDDQQDPNKWMLQRIDIDPMVDVPLNSNDTGGIASKSSNETTLKRNNSSVRKRNGAQGSSHGGMGLRVEPGGKEGIKSLRFLDRTATGKEGEAWKQIERRFNQYGVDGRLSKDKFGACIGMGGDSKDFASELYDALARRRKICAEDGITLEELRLFWEDMTNEDMEARLQIFFDMCDKNGDGMLSEEEVTEVIVLSASANKLAKFKQQAESYAALIMEELDPDHLGYIEMWQLETLLREMVVSEENQKLGKRTQTLTRAMIPRRYRTPVSKFLSTTAEHLHENWKKIWIVTLWLAVNIGLFTWKYKQYQQKGLYKIMGQCLCFAKGSAETLKFNMALVLIPVCRGTLTKLRSTFLSHLIPFDNNINFHKLIALGITIGTSIHVVLHITCDFPRL…	857	Putative respiratory burst oxidase homolog protein H	Q9FJD6	886	0	0.575928	1063.91
	Prudul26A013915P2	MLSASANKLSKLKEQAEEYASLIMEELDPENLGYIELWQLEALLLQRDVYINYSRPLSTASVAWSQNLSSFMPKNLFRRLSRSLQCFMLENWQRGWIILLWVIAMASLFAWKFYQYRKNRAAFQVMRYCLPVAKGAGETLKLNMALILLPVCRNTLTWLRSTRARSFIPFDDNINFHKIIAFAIAVGIIVHAGNHLTCDFPRLVNSSPEKFAPLSSDFHGTKPTYKFLLTGAEGVTGILMVILIAISFTLAARRFRRNMVRLPAPFNKLTGFNAFWYSHHLLGLVYVLLLIHGSCLYLAHKWYEKTTWMYISVPLLLYIAERSVRTCRSQHYSVKILKVLVLPGNVISLIMSKPPGFKYKSGQYIFLQCPTISPFEWHPFSITSAPGDDHLSVHIRTVG…	656	Respiratory burst oxidase homolog protein E	O81211	952	0	0.710407	971.074
	Prudul26A030363P1	MEAHTQLQTPHQPSVSALSPSSSTSSSCNASVVPLSFFPVWTEPHGDKTEPLQDALNRQYYMAENGGEASTAGSATKTQWLRFVGTMGNGGMEWKGVEERFDRLALTGNGVEPVIKWSDFGLCIGMQQTPEFANELLRALRGTRDRNVDMLKDELHSYWCRMTDPCFNSRIRIYFDLCDKNMDGRITKKDLKQTIILSASTNKLSLTHEEAEDYAALVMEHLDIENQGYIELNQFETLIKMSLSKGSFSTNHLSIRRPYYSFDLCEEPRSKNEVLFRSYWRRAWIVLLWLIICTALFTWKFIQYRHRAAFQVMGYCLSTAKGAAETLKFNMALILLPVCRNTITWLRKNRSINSIIPFNDNINFHKMIAGGIVVGVILHGGAHLACDLPRISDSDRLIF…	811	Respiratory burst oxidase homolog protein F	O48538	944	0	0.504528	773.467
	Prudul26A019458P1	MEELDPDHLGYIEMWQLETLLREMVVSEENQKLGKRTQTLTRAMIPRRYRTPVSKFLSTTAEHLHENWKKIWIVTLWLAVNIGLFTWKYKQYQQKGLYKIMGQCLCFAKGSAETLKFNMALVLIPVCRGTLTKLRSTFLSHLIPFDNNINFHKLIALGITIGTSIHVVLHITCDFPRLISYPQDQFFDIAGKYFFYRQPTYMDLVNSIVGISGIVMVILMAFSFVLATNAMRKNVKLPWPLNLLSGFNSFWYAHHLLAMVYMLFVIHGYFLIFTDDWRKKTTWMYIMAPVLLYTTERLVILINEINHPVYVIKAVIYTGNVLALYMSKPPGFRYKSGMYLFVKCPDISSFEWHPFTITSAPGDDYLSVHIRSLGDWTTELRNRFEKACSELQSTQTRRG…	636	Putative respiratory burst oxidase homolog protein H	Q9FJD6	886	0	0.619345	845.499
	Prudul26A012779P1	MDESSVHNPLLWGQGSGYANVRRKTPLSVTLAKWILKIAMLALFISWIALMFLFPADFVQKLFEKWIHATNGTVFGITGSLFLLFSGPILLIAVLSIAYLVISGEEELHEKKPSKYPSFRLWTFPVLVDGPFGVVSAAELIGILLFVVFVIWAVYAYTMSILSLMSDQLTFKEKSCLFLEILGLRFGLIGMFCLAFLFLPVARGSILLRFIDIPFEHATRYHVWLGHLTMLLFTIHGLLYVVAWTIEGRLLHEILEWRDIGVAILPGVISLSAGLLMWVTSLPPVRKLNFELFFYTHQLYVIFIVFLALHVGDFIFTMAAGGIFIFILDRFLRFCQSRRVVDIISAKCLPCGAVELVLAKPENLRYNALSFVFLQVRELSWLQWHPFSVSSSPLDGKYH…	735	Ferric reduction oxidase 7, chloroplastic	Q3KTM0	747	0	0.611732	898.656
	Prudul26A012779P2	MDESSVHNPLLWGQGSGYANVRRKTPLSVTLAKWILKIAMLALFISWIALMFLFPADFVQKLFEKWIHATNGTVFGITGSLFLLFSGPILLIAVLSIAYLVISGEEELHEKKPSKYPSFRLWTFPVLVDGPFGVVSAAELIGILLFVVFVIWAVYAYTMSILSLMSDQLTFKEKSCLFLEILGLRFGLIGMFCLAFLFLPVARGSILLRFIDIPFEHATRYHVWLGHLTMLLFTIHGLLYVVAWTIEGRLLHEILEWRDIGVAILPGVISLSAGLLMWVTSLPPVRKLNFELFFYTHQLYVIFIVFLALHVGDFIFTMAAGGIFIFILDRFLRFCQSRRVVDIISAKCLPCGAVELVLAKPENLRYNALSFVFLQVRELSWLQWHPFSVSSSPLDGKYH…	683	Ferric reduction oxidase 7, chloroplastic	Q3KTM0	747	0	0.606061	811.601
	Prudul26A032804P3	MANSTLLVALKILLILIFAAWVSLWLLKPTQLWTRKWKAAEDKARATVFGYYGLNFAVYTFPPIALAIIGSFYLNLKPRESVRSRKGRKLTAGFSNPLVVNTLLGVLSTLEILAVFLFILFLAWNFYARISNDFKNLKAAKSLMLNSWQLKYLKVATRFGLLAEVCLAFLLFPILRGLALFRLLGIQFEASVRYHIWLGTAMIFFATFHGASTLFVWGVSHYIQEEIWEWQKTGRIYLAGEICLVTGLVIWITSLPQIRRKQFEIFYYTHHLYMVFLVFFLFHAGDRHFYMVFPGIFLFGLDKLLRIIQSRPETCILSARIFPSKAIELILPKDPGPKYTPTSIIFVKLPSISKYEWHSFSITSSSRVDDNTISIMIKSEGSWTSSLSHMIQTRQESDG…	464	Ferric reduction oxidase 8, mitochondrial	Q8VY13	728	0	0.61036	570.466
	Prudul26A016148P1	MQMVQWDKTGISNIAGELSLLFGLIMWVTAIPRIRRKIFELFFYTHYLYILFMIFFILHVGMSYSCIMLPGFYLFLVDRFLRFLQSGTRARLICSRVLPCETLELNFTKSPGLKYNPTSVMFINVPSISKMQWHPFTVTSNSSLEPEKISVVIKAEGSWTKKLYQMVSTPSPTDRIEVAVEGPYGPDSTHFLRHDTLVMVSGGSGITPFISIIRELLLMSTALKCRVPKVVLICAFKSSLDLTMLDLILPMSSTSIDMSNLELQIEAYVTRETEPKTDGSKPLRAIWFKPLATDAPISPILGKNHWLCLALIIASSFIMFLILIGIITRYYIYPIDHNSNAIFANWLRSVLNMLAICAAIASTASAVVFWNKKKNAMQNKQIQNMEGPAPMGTPESLFY…	475	Ferric reduction oxidase 2	P92949	725	0	0.570231	566.229
	Prudul26A032804P1	MANSTLLVALKILLILIFAAWVSLWLLKPTQLWTRKWKAAEDKARATVFGYYGLNFAVYTFPPIALAIIGSFYLNLKPRESVRRKGRKLTAGFSNPLVVNTLLGVLSTLEILAVFLFILFLAWNFYARISNDFKNLKAAKSLMLNSWQLKYLKVATRFGLLAEVCLAFLLFPILRGLALFRLLGIQFEASVRYHIWLGTAMIFFATFHGASTLFVWGVSHYIQEEIWEWQKTGRIYLAGEICLVTGLVIWITSLPQIRRKQFEIFYYTHHLYMVFLVFFLFHAGDRHFYMVFPGIFLFGLDKLLRIIQSRPETCILSARIFPSKAIELILPKDPGPKYTPTSIIFVKLPSISKYEWHSFSITSSSRVDDNTISIMIKSEGSWTSSLSHMIQTRQESDGD…	463	Ferric reduction oxidase 8, mitochondrial	Q8VY13	728	0	0.61036	566.229
	Prudul26A014715P1	MSSSAGMKTLESMVLLLLMMVFVGYMMIWIMMPTNTFYLNWFPHILKKTDSTYFEKQGAEVLIYPFPILFIATVGCFLLHRRKKKADENNQRVKGSFWASWKRPALVKGPLGIVSWIELSFVVMVIALLVWSISSYLHNMFATAHAGVKGEQVWETKLSIVALALGLVGNFCLSLLFFPVSRGSSILHLIGLTSEASIKYHVWLGHIVMTLFTAHGLCYIIYWANTSQIFLMFNWDNFAICNLAGEIALLAGLAMWATSFPRIRRKMFELFFYTHHLYIVFVVLYVFHVKFSYACTMLPGFYLFIIDRFLRFLQSQQRIRLVSARVLPCEAVELNFSKNPGHSYAPTSMVFVNVPSISKLQWHPFSVTSSSKLDADKLSIVIKSEGNWSQNLYQKLSST…	706	Ferric reduction oxidase 2	P92949	725	0	0.517781	746.888
	Prudul26A022818P1	MHPLQLVVQGLWFDGDSSLWMMRCINVELADWISKRGLFSVQQLLYLPKATLQTMIGNFPASKLYQDLHSFRRIEVKLKLQRKVSLFRHHTGEHQFQARKWNTSTWELYALIREKGRKLTAGFSNPLVVNTLLDVLSTLEILAVFLFILFLAWNFYARISTDFKNLKPAKSLMLNSWQLKYLKVETRFGLLAEVCLAFLLFPILRGLALFWLLGIQFEASVRYHIWLGTAMIFFATFHGASTLFILGVSHFIQEEIWEWQKTGRIYLAGEICLVTGLVIWITSLPQIRRKQFKIFYYTHHLYMVFLVFFLFHAGDRHFYMVFPGIFLFGLDKLLRIIQSRPETCILSARIFPSKAIELILPKDPGPKYTPTSIIFVKLPSISKYEWHSFSITSSSRVDD…	695	Ferric reduction oxidase 8, mitochondrial	Q8VY13	728	0	0.490712	564.688
	Prudul26A032804P2	MANSTLLVALKILLILIFAAWVSLWLLKPTQLWTRKWKAAEDKARATVFGYYGLNFAVYTFPPIALAIIGSFYLNLKPRESVRRKGRKLTAGFSNPLVVNTLLGVLSTLEILAVFLFILFLAWNFYARISNDFKNLKAAKSLMLNSWQLKYLKVATRFGLLAEVCLAFLLFPILRGLALFRLLGIQFEASVRYHIWLGTAMIFFATFHGASTLFVWGVSHYIQEEIWEWQKTGRIYLAGEICLVTGLVIWITSLPQIRRKQFEIFYYTHHLYMVFLVFFLFHAGDRHFYMVFPGIFLFGLDKLLRIIQSRPETCILSARIFPSKAIELILPKDPGPKYTPTSIIFVKLPSISKYEWHSFSITSSSRVDDNTISIMIKSEGSWTSSLSHMIQTRQESDGD…	654	Ferric reduction oxidase 8, mitochondrial	Q8VY13	728	0	0.504909	672.929
	Prudul26A007100P1	MASFTLPLPSLPAIPTSSLSLSVHSSASKSKLTRVNPGPFLSHTINKTLLWPLTSPQSHKFSRATRVKSQLRHPIIAPGDHWGLWTALFATGAFGLWSEKTEIGGMVSAALVSTLVGLAASNLGIIPFEAPAYSIVLEFLLPLAIPLLLFQADLSSVMRSTGTLLLAFLLGSVATMVGTLVAFLVVPMRSLGSDNWKIAAALMGSYIGGSVNYVAISEALGVSPSVLAAGVAADNVICALYFMVLFALASKIPPEALRSTNDVSMKMESNDERKLPVLETATALATSFVICKASTSLTGLCGIKGGSLPAITATVVVLATVLPTHFAYLAPAGDTVALLLMQVFFAVIGASGSIWNVINTAPSIFMFALVQVTVHLAVVLGLGKLFRFDLKPILLASNA…	1123	Ferric reduction oxidase 4	Q8W110	699	0	0.57554	823.543
Rosa chinensis	RcHm_v2.0_Chr4g0428361	MGSRHEDGASAENNSDSEVMARVERKAFSGPLGSSSSSRAWRRIKSLDRKRTSSTSTENDDDEAYVEITLDILDDSVAVHSVQAAGGCGHEDPELALLAKKTLEGKKSASFRSSLLRNTSTHIRQVSQELKRLASFSKRNSGAGRRFDRTRSATAQALKSLKFITAKASATNGWATVEKRFDDLTATSNGLLNSSLFGECIGMNKESKEFAGELFRALARRRNISGDCINKAQLREFWEQICDESFDSRLQTFFDMVDKDADGRITEEEVREIISLSASANKLSNIQKQAQEYAALIMEELDPDNVGYIMVENLETLLLQAPVHKSVTVSDSRVLSQLLSQKLKPTQENNPITRWYQKTKYFLLDNWQRVWVMMLWIGIVSALFVYKFIQYKNKEAFEV…	936	Respiratory burst oxidase homolog protein D	Q9FIJ0	921	0	0.724249	1382.47
	RcHm_v2.0_Chr7g0188251	MKETAPDDHIGAASAGVAPPQYHSDTELAGTEEMSGAGYSSPLSLSGTLNKRTGSKRSNNDEQEPNVEVTLDLLDDDSVAVRSVKPLPRGGDEDEHHHNTVDDSLTLLGDSKAAEKSNDQSFVRTASIRIKKELKKLASFSKQPQQRRRFDRMQSAAAPALKGLKFISKTDGNAEWPAVEKRFDKLTGSTNGMLTRAAFGECIGMNKDCKEFAGKLFDALARKHGIKGDSINKEELKEMWGQVSEQGFNSRLQIFFDMVDKDGDGRITVEEVKEIISFSASANKLSNIQKQADEYAALIMEELDPDNLGYIMIESLEMLLLYGPQETVVRGKESRNLSKMMSQKLKPVREDNPLRRWYRSTNYFLEDNWQRVWVMALWIGIMAGLFAYKYVQYKNRAAY…	925	Respiratory burst oxidase homolog protein C	Q2HXL0	938	0	0.687898	1308.12
	RcHm_v2.0_Chr3g0455621	MEIEAENPLPEKESKRVGHSGPLVTSSKMRSNSNRSARFKEDDQCYVEVTLDVCDDDTFVLRNIRGAEPESTSARLERRPSLASQLSFKLKKVSHELKRMKSSLSFKKGDRPTKPGVARALKGLKLMTKNVCSEGWPEIEIRFYELAVDGTLPKSVFGQCIGMKESSEFACEVFDALARRRGITSCCVTKEELREFWEQISDHSFNARLQTFFDMVDKNADGRISEEEVKEIITLSASANKLSKILEQAEEYAALIMEELDQDNLGYIDLYNLEMLLLSGPTQSSNLETDSHIQSRLLSEKLVPTKEHNPIRRWYRRLSYFVEDNWRRIWVIVLWLLICMGLFAWKFIQYRHREVFHVMGNCVCIAKGGAETLKFNMALILLPVCRNTITWLRSKTKLG…	878	Respiratory burst oxidase homolog protein B	Q948T9	867	0	0.725113	1342.79
	RcHm_v2.0_Chr3g0455641	MEIQAENPLSDKESKRVGQGGKMRSNSNRSTMFKEDDQCYVEVALDGCDDNTFVLRNIRGAEPESTSARLERRRSVASQLSFKLKKVTRELKRMKSSLSFKKVDRPTKPGIARALKGLKLMTKNVCSEGWPEIEIRFDELAVDGTLPKSVFAQCIGMKESSEFACEVFDALARRRGITSCCVTKEELREFWEQISDHSFNARLQTFFDMVDKNADGRISEEEVKEIITLSAAANKLSKILEHAEEYAALIMEELDHDNLGYIDFYQFGPGLQLYNLKMLLLPDPTQSSNLETDSYIQSRLLSEKLVPTKEHNPIRRWCRRLSYFVEDNWRRIWVILLWLLICMGLFAWKFIQYRQREVFHVMGYCVCIAKGGAETLKFNMALILLPVCRNTITWLRSKT…	881	Respiratory burst oxidase homolog protein B	Q948T9	867	0	0.704622	1310.05
	RcHm_v2.0_Chr7g0202531	MHSAAAPALKGLKFISNNAEWPAVEKNFDKLTASTNGMLPRALFGECIGMGRESKEFAGLLFDALARKHGIKGDPINKEKLREMWVQVSKQDFDSSLQIFFDMFDKDGDGRISVEDVKEMVSFSASVNKLSKIQAQADEYAALIMEELDPDNLGYITTESLETLLLYGPQETVVRGKESQNLSKMLSQRLKPVREDNPLRRWYRSTNYFLEDNWQRVCVMALWIGIMAGLFAYKYVQYKDGPAYQVMGHCVSMAKGAAETLKFNMALILLPLCRNTITLLRNKTKLGVAIPFDDNLNFHKVIAIGISVGVGIHSIYHLACDFPRLIKADSDKYAPMKQFFGEQPSNYWFFLKSVEGVTGIIMVVLMTIALTLSAPCFRRGWFYHLRRLTGPRAFFYSHQ…	766	Respiratory burst oxidase homolog protein C	Q2HXL0	938	0	0.687421	1137.48
	RcHm_v2.0_Chr7g0196471	MRAHPRHERRWASDSVPEKTLVSTGTSPGTESTSAEEFVEVTLDLQDDNTIVLRSVEPATVINITDDGGAEATPASSSRSPSIRRSSSNSRIRQFSQELKAEAVAKAKQFSQELKAELRRFSWSHGNASRVLAASSAVASQNDGGSGGGAGSGYYDSALAARALRRQRAQLDRTRSGAQKALRGLRFISNCKNKSNGVDAWNEVESNFNKLAKDGNLYRADFAQCIGMKDSKEFALELFDALGRRRRLKVERLSKDELYEFWSQISDQSFDSRLQIFFDMVDKNEDGRITEEEVKEIIMLSACANKLSRLKEQAEEYAALIMEELDPERLGYIELWQLETLLLQKDTYLNYSQALSYTSQALSQNLQGLRRRSPIRRISSKCLYYLQENWKRLWVLALW…	953	Respiratory burst oxidase homolog protein F	O48538	944	0	0.783019	1535.39
	RcHm_v2.0_Chr2g0095831	MTSPATPSFGSKRSNYSLPDHDRQHHRLCGAMLPIFLNDLTNHNNQDLVEVTLELNNDDDDIVVCSVAPVGNDTQEEEEEEEEETGTGMLGRSLSATSRSIRRTFGWLIRSSSSRTTASSNSGELALPPREARRLKAKLQRTRSSAQRALNGLRFISKTTGPSDAEELWKQVEARFESLAVHGLLARGDFGRCIGMEDSEEFAVGIFDTLARRRRQKITKITKEELHDFWIQISDQSFDARLQIFFDMADSNEDGRITREGVQELIMLSASANKLSKLKEQAEEYASLIMEELDPENFGYIELWQLEALLLQRDVYINYSRPLSAVSVGWSQNLNSFRPKNLLRRLNRSLQCLILDNLQRGWILLLWIVAMASLFAWKFYQYRNKAAFEVIGYCLPVAK…	923	Respiratory burst oxidase homolog protein E	O81211	952	0	0.650161	1217.6
	RcHm_v2.0_Chr5g0062021	MNISENEGKEDPSKWGLQNIEIDPMVEAPLNHSNDTALKRTNSSVRRRNAFQGNVRGGMGRIRSLHFLNIKGKESDAWKPMEKRFNQYAVDNRLSRDNFGTCIGMGGRESKDFAGQLFDALCRRRRINVNDGITCEEFRLFWEDLTNEDSEARLQIFFDMCDKNGDGKLSEEEVTEVIVLSASTNKLANLKQQAASYAALIMEELDPDHLGYIEMWQLETLLREMAMAETEVKPKLCKKTQTLARAMIPRRYRNPMSKFVSTTTEHVYENWRKIWVISLWLAVNVGLFAWKYRQYQKNPLFKIMGRCLCFAKGAAETLKFNMALILIPVCRGTLTVLRSTFLSNLIPFDDNINFHKLIALGITIGTGIHGIVHLTCDFPRLISCPRGQFLDIAGRYFNS…	847	Putative respiratory burst oxidase homolog protein H	Q9FJD6	886	0	0.558398	1031.17
	RcHm_v2.0_Chr7g0183081	MEPQPSSLSLSSSSSCSTNDNTMPLSFSPVWTESDKTEPLQAVNQEKASTPRSDTELLRFMDLTANGGMRWEDVEDRFDRLAITHCQIDPVIKWSDFGLCIGMKQSQEFANQLLRALRKSKDCNFCMRKDELHSYWCRMTDPCFNSRMQIFFDLCDRNMEGRMTEIDIKQTIILSATTNKLFLTPEEAEDYAALVMELLDTEKRGYIELPQFETLFKVSLSKASFSNNHLSIRHDPYHNFDRVQEPNSRIEILFRSYWRRAWIVLLWLTICSALFTWKFLQYRHRAAFQVMGYCLSSAKGAAETLKFNMALILLPVCRNTITWLRRNRSVNSIIPFNDTINFHKLIAGGIAVGVILHGGCHLTCDLPRISDSDHVIFRQTIAAQFGYHQPSYFEILSTK…	790	Respiratory burst oxidase homolog protein F	O48538	944	0	0.487374	760.37
	RcHm_v2.0_Chr2g0103591	MTKSFRPKNLLRRLNRSLQCLILDNWQRGWILLLWIVAMASLFAWKFYQYRNKAAFEVIGYCLAVTKGAAETLKLNMALILLPVCRNTLTRLRSTQARSFIPFDDNINFHKPISSDFHGKNPTYKFLFTGPEGLTGILMVIFMAISFSLAASHFRRNMVRLPAPFNKLTGFNAFWYSHHLLGLVYVLLLIHGSCLYFVHEWYQKTTWMYISVPFLLYVAERSIRTCRSKHYSGKILKATILPRNVISLIMSKPPGFKYRSGQCIFLQCPTISPFEWHPFSITSAPGDEHLSVHVRTVGEWTQELKQAISEGDHSLSLVHQTFNLVLLSHKIWIK	334	Respiratory burst oxidase homolog protein E	O81211	952	1.51222e-155	0.621701	462.996
	RcHm_v2.0_Chr2g0103601	MLISIGLPGSFEWFKGVMDEVAEMDIKGQIELHNYLTSVYEEGDARSTLITMVQALNHAKLGVDILSGTRVMTHFARPNWKEVFTKIASKHPFSTVGIFYCGMPMLAKELKMLSLELSHKTSTRFEFHKEYF	132	Respiratory burst oxidase homolog protein E	O81211	952	4.09089e-64	0.76	212.616
	RcHm_v2.0_Chr2g0118871	MILQCHYHQVIEMPTYLITAYKEGDAGSALNAMLQKLQHAKNGVDVVLESQIRTHSCFRTWL	62	Putative respiratory burst oxidase homolog protein H	Q9FJD6	886	2.41117e-15	0.641509	70.8626
	RcHm_v2.0_Chr6g0301381	MILQCHHHQVIEMPTYMITAYKEGDAGSTLNAMLQKLQHATNWVDVVLESHIRTHNCFWTWLQHMNHLEQLPLRSNMTIAGANARFCCW	89	Putative respiratory burst oxidase homolog protein H	Q9FJD6	886	2.51561e-11	0.516667	60.8474
	RcHm_v2.0_Chr7g0218171	MDKSSVHRPLLSSRGSGHAHVRKTPLFVNLAKWILKIAMGLLFTLWVALIFVFPAEFGSELYEKWVAATSGTVFGVTGSTFLLFSGPIIIIALLSVVFLIISGEEELHEKKTSSYPSFRLWTFPVLVDGPFGVVSATEFVGILLFIAFVIWAVCSYTVRILNSLSADSLTFKENSLLFMEILGLRFGLIGLFCFSFLFLPISRGSVLLRLINIPFEHATKYHVWLGHLTMLLFTVHGLLYVVAWTIEGNLLQEILSWTDIGIAILPGVISLLAGLLMWATSMPPVRKLNFELFFYTHQLYVIFVVFLALHVGDFLFAFAAGGIFIFLLDRFLRFCQSRRVVDIISAKCLPCGTVELVVAKPENLRYNALSFVFLQVRELSSLQWHPFSVSSSPMDGKHH…	728	Ferric reduction oxidase 7, chloroplastic	Q3KTM0	747	0	0.607542	886.715
	RcHm_v2.0_Chr7g0218161	MANGESEILSARLYQPLLSNSAADVAPCSNGGNKNRFFLSLSKWVLKFTMWLIFIAWVALFLLVPTDLGTTLSNDWLAATGGTLFGDSGSVLLLFSGPILAIALLAFPYIIIVGEEEQQLQEYACNTLKDRNCTAPILCSLKSTLIYYRKKKPPRFNLWTFPVLVDGPFGVVSAAELIGIILFIVFVLWDLYAFTAVNVRLLATYDDLSLGETRLMFLHNLARNLGQIGLVCLTFLFLPVARGSVLFRLINIPFEHATRYHVWLGNLAMLLFAIHGLLYVLIWTIKGCVLSQILEWKDTGVANLAGSISLSVGLLMWITTLPPVRKLNFELFLYTHQLYVIFVVFLALHIGYLVFPTAAGPIFIFVLDRFLRFCQSRKSVDIISAKCLPCGTVELVLAK…	775	Ferric reduction oxidase 7, chloroplastic	Q3KTM0	747	0	0.544726	779.63
	RcHm_v2.0_Chr7g0218141	MAVDDLHSALISNGAGGYAKQTQQRSFLFSLAKWVLKSAMWLIFVAWIVLFFIIPSDFGSTFYTDWVAATDGTLFGETGSVLMLYSAPIIAIAFLAVPYIIFFEEDEEEYQEKKKAKFSLWTFPVLVDGPLGVVSAAEMIGIILFIVFVLSALYFYTVANFEMLPDYGDDLTDGEKRVFMLQMSAYCFGLIVLSCLAFLFLPIARGSILLRLIDIPFEHATRYHVWLGNLIFFLVTMHGLCYMIVWAIRGIIPSEVVEWKSDGGANLAGIICYGIFLLIWVTALPPVRKRYFELFYYTHQLYVLFVIFLALHIGGVNFSQAAGGIFLFMLDRFLRFCQSRKTVNIVSATCFPCGTVKLVLPKPANLHYNALGFIFLQVKSITSLQWHPFSVSSSPLNGK…	741	Ferric reduction oxidase 7, chloroplastic	Q3KTM0	747	0	0.542185	751.895
	RcHm_v2.0_Chr1g0378111	MNSSTVGGKEKKTTSSYGMKTIIGSMMMLLLMVVFVGYTMIWIMMPTNTYYLHWLPDIYVKTDSTYFGQQGAGILIYTFPILFTATLGCLLLHIRNRTADNNNQSGVFKSSWKRPVLVKGPLGIVSWIELSFLAMFIALLVWSISSYLHGMFATITLQAAAKREHVWEAKLESTALMLGLVGNICLAFLFFPVARGSSILQLIGLTSEASIKYHIWLGHLVMTIFTAHGLCYIIFWASTSQISQMLKWEKIGIANVAGEVALLAGLAMWATSFPRIRRKIFELFFYSHHLYIVFIVFFVFHVGFSYACIMLPGFYLFMIDRLLRFLQSQQKIGLVSARVLPCEVVELSFSKIPGLSYSPTSMMFLNVPGISKLQWHPFTITSSSTMDPDNLSVVIKSEG…	718	Ferric reduction oxidase 2	P92949	725	0	0.543329	796.579
	RcHm_v2.0_Chr1g0356961	MDSNVVVRSSSPPSHEGIRKVLTAIKLFLVLVVFGGCVLLYVVMPTNTYKQIWQPRIRAKANSSTYFGSQGANLLVFTFPIMLIAVMGCVYLHLGKKLNDYKMETEGKTNRFAMWKQPMLVKGPLGIVSGIELTFFIMFIALLIWSISTYLTNGFNKITPQSAAKSHEKVWEAKLESASLRLGLVGNICLALLFFPVARGSSILPLFGLTSEASIKYHIWLGNIVMVLFTAHGICYIIYWAVTDQIFQMIKWEKTDISNVAGELSLLSGLAMWVTTIPRIRRKMFELFFYTHYLYIPFMVFFIFHVGVSYAGIMLPGFFLFVVDRYLRFLQSGRRARLVSARVLPGESLELNFAKSPGLKYNPTSVMFINVPSISKLQWHPFTVTSNSNLELEKISVVI…	716	Ferric reduction oxidase 2	P92949	725	0	0.570629	856.284
	RcHm_v2.0_Chr1g0356941	MDSNVVVRSSSPPSHEGIRKVRTAIRLFLVLVVFGGCVLLYVMMPTNTYKQIWMPRIRAKANSSTYFGSQGANLLVFTLPIMFIAVMGDGKTNRLAVWKQPMLVKGPLGIVSGIELTFLIMFIALLIWSFSTYLTNGFDKITPLSAAKSHEKVWEAKLGSASLRLGLLGNICLALLFFPVARGSSILPLFGLNSEASIKYHIWLGNIVMVLFTAHGICYIIYWAVTDQMFQMIKWEKTGISNIAGEIALLSGLAMWMTTIPRIRRKMFELFFYTHYLYILFMVFFIFHVGVSYAGIMLPGFFLFLVDRYLRFLQSRRRARLVSARVLPGESLELNFTKSPGLKYNPTSVMFINVPSISKLQWHPFTVSSNSNLESEKISVVIKGEGSWTRKLYQVLSSP…	700	Ferric reduction oxidase 2	P92949	725	0	0.563636	827.009
	RcHm_v2.0_Chr1g0378151	MSTNTAVVSVMRFILLLMFVGWLIVWILLPTKAYGYSWRPNLQGKLNSTYFGDKGTNLLLFSFPMMFIAALSCVYLHLIQKEKPSYSTYYSTSFASFWRRPASVKAPLGIVTTMELGFAVMFVALLVWSLTNYIHVGFAYLHNMYKKPVPGLKEKEWEAKFHYVSYWLGLTGNICLAFLFFPVTRGSSILALVGLTSESSMKYHIWLGHLSMVLFAAHSLGYIIFWAITHQMAEMLEWSKTYVSNVAGEIAIVFAMAMWVTSIPRVRRKMFELFFYTHQLYVLYIVFYVLHAGAFSFCTILPGIFLFIIDRYLRFLQSNQRAELLSARILPCETIELNFSKSQGLDYNPTSILFINVPSVSKMQWHPFTVNSNSNMEADKLSVVIKSLGSWSQKLYQQL…	702	Ferric reduction oxidase 4	Q8W110	699	0	0.539437	760.755
	RcHm_v2.0_Chr1g0378121	MSTNTAVVSVIRFILLPVFVGWLIIWIVLPTETYRDSWRPYLQGKLNSTYFGDQGTNLLLFSFPMMFIAALSCVYLHLIRKRKSNKSSYSTYYSTSFASYWRRPASVKSPLGIVTAMELGFTIMFIALFVWSLTNYIHVGFAHLHNMHTKPVPGLKEWEAKLRSVSYRLGLTGNICLAFLFFPVTRGSSILALVGLTSESSIKYHVWLGHLSMVLFAAHSLGYIIFWAITNQMAEMLEWSKTHVSNVAGEIAILFAMAMWVTSIPRVRRKMFELFFYTHQLYVLYIVFYVLHAGANFFCTILPGIFLFIIDRYLRFLQSNQRAELLSARILPCETIELNFSKIQGLDYNPTSILFINVPSVSKMQWHPFTVNSNSNMEADKLSVVIKSLGSWSQKLYQQ…	703	Ferric reduction oxidase 4	Q8W110	699	0	0.54725	787.334
	RcHm_v2.0_Chr1g0356951	MDSNVVVRSSSPPSHEGIRMVRTAIRLFLVLVVFGGCVLIYVMMPTNTYRQIWLPRIRAEAGSSTYFGAQGSTLLFYTFPIMFIAVMGCVYLHLGKKITDYKIESDGKTNRIAVWKQPMLVKGPLGIVSGIELTFFIMFIALLIWSISTYLTNGFKIITPQSAAKSHEKVWEAKLESASLRLGVVGNICLSLLFFPVARGSSILPLFGLTSEASIKYHIWVGNILMVLFTAHGTCYIIYWAVTDQISQMIKWEKTGISNIAGELALLSGLALWVATIPRIRRKMFELFFYTHYLYIPFMVFFIFHVGVGYAGIMLPGFFLFMVDRYLRFLQSERRARLVSARILPGESLELNFAKSPGLKYNPTSVMFINVPSISKLQWHPYTVTSNSNLEPEKISVVI…	717	Ferric reduction oxidase 2	P92949	725	0	0.567832	852.818
	RcHm_v2.0_Chr1g0378171	MNNMIIRLILLLVFVGWLIVWIMVPTKTYKYTWKPNLDANLTSTYFGVQGTNLLLFAFPMMFVAALSCVYLHLVQKKSQNSNEIRSSVAAGFWRRPVVVTAPLGVVTAMELGFGVMFTSLLVWSLANYLITSFGNLHMHMNMMSMDKVWQSKFRSVSLRLGYIGNICWAFLFFPVTRSSSILHMFGLTSESSIKYHIWLGHLSMLLFSVHTVGFIIYWGMTHQMAEMLEWSSTYVSNVAGEIAIVFAMAMWVTSIPRVRRKMFEVFFYTHQLYPLYILFYVLHVGASYFCMILPGIFLFVIDRYLRFLQSSQHAALVSARVLPCETIELNFSKSKGLDYNPTSILFVNVPSISKLQWHPFTVNSNSNMEADKISVVIKSLGSWSQKLYKQLASNSVEHI…	693	Ferric reduction oxidase 4	Q8W110	699	0	0.562764	816.609
	RcHm_v2.0_Chr1g0378131	MVMMQMLEWSSTRVSNVAGEIAIVFAIAISTFSTSSSTYCTPVLNYFFCTILPGIFLFIIDRYLRFLQSYQRAKLVSARISPCETIELNFSKSRGLDYNPTSILFINVPSVSKMQWHPFTVTSNSNMEADKLSVVIKSLGSWSQKLYQQLSSNSVDHIQVSVEGPYGPRSSHFLRHKALVMISGGSGITPMISIIREIIFQSTKPDCHVPPVRLICAFKNSADLTMLQLLLPISVTPSNFTQLQFQIEAYVTRETHKQPPPEPHKSLQTLWFKPNQLNSPISLVLGQNTWLWLGAIISSSFVLFLFVLGIVNRFYIYPIDHNTVFIWCKRQNAIEEGKRTQNARSTPTTDIELASSPHNHESLIAQATQVHYGTRPDLKKILLLETKGSDIGVLVSGPR…	426	Ferric reduction oxidase 5	Q9FLW2	707	5.67406e-150	0.481405	444.891
	RcHm_v2.0_Chr7g0192681	MARTTHLAVLKVLMALIFAAWISLWILKPTQLWTRKWKAAEDLARPTLFGYYGLNFAVYTFPLIALATVGSIYLNMKPREPIRREGRRVIAGFSNPLVVNSLLGILSSIEIVAVLLFMLFLAWTFYVRIANDFKKLKPDKALKLNLWQLKYLRVATRFGLLAEACLAFLLLPVLRGLSVFRLLGIQFEASVRYHIWLGTTMLFCATFHGVSTLFIWGVSHYIQDEVWKWQNTGRIYLAGEISLVTGLVIWITALPQIRRKKFEIFYYTHHLYMVFLVLFLFHAGDRHFYTVFPGIFLFGLDKLLRIIQSRPQTCILSARVFPSKAIELMLPKDPGLKYTPTSVLFLKVPSISKYQWHSFSIISSSSVDANSMSILIKSEGSWTSSLSNLIQTEQKSDAD…	708	Ferric reduction oxidase 8, mitochondrial	Q8VY13	728	0	0.545202	734.561
	RcHm_v2.0_Chr7g0192661	MSIPIKSEGSWTSFLSNLIQTEQKSDADHMKCIPVAVEGPYGPATMEFLRYDSLLLVAGGIGITPFLSILQELVAAQNSGRYKFLPRMQLIFAVKKAQDICLLNSISPLIFNQPAEKCHLKVKVDVTQEEQSGVTVREVLLNESSRVQTINFGIKSSIYPVTGLESPLWMAAIVGISFILFLIFLIIFNHIFIPSQKNATKEKTPSSVADLLIICSFITVLMCIIFVAFIIKRRRLKQQSPPVFQKKRQSIGNKSNRSKGCS	262	Ferric reduction oxidase 8, mitochondrial	Q8VY13	728	4.28936e-50	0.446154	177.948
Rubus occidentalis	Ro04_G08892	MGSRNEEPTPSENNSDLDVMPRAERKAFSGPLGSGSSTKAWRRIKSLDKRRTSTSTENDDDEAYVEITLDILDDSVAVHSVQAAGGGGHEDPELALLAKKTLEGKKSASFRSSLLRNTSTHIRQVSQELKRLASFSKRNSGAARRFDRTRSATAHALKSLKFITAKASAANGWASVEKRFDDLTAGSNGLLNSSLFGECIGMNKESKEFAGELFRALARRRSISSDSIDKAQLKEFWEQISDESFDSRLQTFFDMVDRDADGRITEEEVREIISLSASTNKLSNIQKQAQEYAALIMEELDPDNVGYIMVENLETLLLQAPVHQSVTTSDSRVLSQLLSQKLKPTQDNNPITRWYQRIKYFLLDNWQRVWVMMLWIGIISALFVYKFIQYKNKAAFGVM…	933	Respiratory burst oxidase homolog protein D	Q9FIJ0	921	0	0.728155	1387.09
	Ro05_G01806	MKKIEELDDQIEAPAGGTVLDNHSDTEITGTEKMSAAGYSGPLNQRTASKRSNSDEDQEPYVEVTFDLRHDHSVAVHSVKPLPAGTADHGEHHADDSLTLLGAGAVNKAPEKSDQSSFVRTASTRIKQELKKLASFSKQPPQRRRFDRMQSAAAPALQGLKFISKTEGNAEWPAVEKRFDHLTGSTNGMLPRAVFGECIGMNKDSKEFAGKLFDALARKHCIKGDSINKEQLRELWGQVSEQGFDSRLQIFFDMVDKDGDGRISVEEVKEIISFSASANKLSNIQKQAEEYAALIMEELDPDNLGYIMIDSLETLLLYGPEETVVRGKESRNLSKMLSQKLKPVREDNPLRRWYSSTNYFLQDNWQRVWVMALWIGIMAALFAYKYVQYKNRAAYQVMG…	919	Respiratory burst oxidase homolog protein C	Q2HXL0	938	0	0.684829	1304.27
	Ro06_G18529	MEIQENPLPETESKRVGHSGPLVTSKMRSSSNRSARSKEDDQCYVEVTLDVHDDDTVVLRNIRGADPETSAKQASKLERRVPSLASQLSFKLKQVSHELKRMKSSLSFKKVDRTTKPGVARALKGLKFMTRNVCSEGWPEIETRFEELAVNGSLPKSVFAQCIGMKESNEFACELFDALARRRGITSCCATKEELREFWEQISDHSFNARLQTFFDMVDKNADGRISEEEVKEIITLSASANKLSKILEQAEEYAALIMEELDPDNIGYIDLNNLEMLLLQGPIQSSNLVTDSHILSRLLSEKLVPTKEYNPIRRWCRQLTYFVEDNWRRIWVIALWLLICMGLFTWKFIQYRHREVFHVMGYCVSIAKGGAETLKFNMALILLPVCRNTITWLRSKTK…	862	Respiratory burst oxidase homolog protein B	Q948T9	867	0	0.727891	1324.69
	Ro05_G16791	MRAHPRHERRWASDSVPEKTLVSTGTSPGTESNSGEEFVEVTLDLQDDNTIVLRSVEPATVIHIDDGGTETPASASASASSRSPSIRRSSSNNRIRQFSQELKAEAVAKAKQFSQELKAELRRFSWSHSHGSRVLAASSAITSQNASSGGAGSGYYDSALAARALRRQRAQLDRTRSGAQKALRGLRFISNCKTKTNGVDAWNEVESNFNKLAKDGNLYRADFGKCIGMKDSKEFALELFDALGRRRRLKVEKISKDELYEFWSQISDQSFDSRLQIFFDMVDKNEDGRITEEEVKEIIMLSACANKLSRLKEQAEEYAALIMEELDPERLGYIELWQLETLLLQKDTYLNYSQALSYTSQALSQNLQGLRRRSPIRRMSSKLLYYLQENWRRLWVLTL…	957	Respiratory burst oxidase homolog protein A	Q948U0	963	0	0.802875	1545.41
	Ro01_G03041	MTSPATASTCGSKRSSYSHSTSLPEEDSSNGFVGGAMLPIFLNDLTRHGNHHSQDLVEVMLELNDDDDDIVVYSVTPVPNDLSEEEAGTGILGRSLSATSRSIRRTLGRLIRSSSSRTAASSDSVDLALPAREERKLKAKLQRTRSIAQRALNGLRFISKTTGASDAEELWKQVEARFESLAVDGLLARADFGQCIGMADSEEFAEGIFDALARRRRQKITKITKEELRDFWLQISDQSFDARLQIFFDMADSNEDGRITREGVQELIMLSASANKLSKLKEQAEEYASLIMEELDPENFGYIELWQLEALLLQRDVYINYSRPLSTASVAWSQNLSSFRPKNLFRRLNRSLQCLILENWQRGWILLLWIITMASLFAWKFYQYRHKAAFEVIRYCLPV…	925	Respiratory burst oxidase homolog protein E	O81211	952	0	0.655246	1223.76
	Ro03_G02103	MNISEDEDKGDPSKMMLERIEIDPMVDVPLNNSNENLVRRTNSIVRRRDVHNGMGRVESGGEGGLKGLHFLNIKGKESDAWKPMEKRFNQYAVDGRLSRDNFGTCIGMGGESKDFAGELFETLCRRRRICAKGGITFEELRLFWEDMTNEDTEARLQIFFDMCDKNGDGKLSEEEVMQVIVLSASANKLANLKEQAASYAGLIMEELDPDHLGYIEMWQLETLLREMADSEIKEKLGKRTQCLTRAMIPRRYRNPISKFISTTMELFHENWKKIWVISLWLAVNMGLFAWKYRQYQKTALFEIMGRCLCFAKGAAETLKFNMALILIPVCRGALTALRSTFLSNLIPFDDNINFHKLIAVGITIATSIHGIVHLTCDFPRLSSCPNDQFLDIAGPSFNF…	841	Putative respiratory burst oxidase homolog protein H	Q9FJD6	886	0	0.597087	1034.63
	Ro05_G03331	MNQEEASDIEWLRFIDLTSNGGMGWKDVEGRFDRLAFAQCQIEPVLKWSDFGLCIGMQQSPEFANELLRALRRSKDQNFGIRKAELHSYWCRMTDPCFNSRMQIFFDLCDRTMEGRITEIDIKQTIILSASTNKLFLTPEEAEDYAASVMELLDTEKRGYIELAQFETLFKVSLSKASFSNNHLSIRQDPYHNFDTFQEPNSRTEILFRSYWRRAWIVLLWLIICSALFTWKFLQYRHRAAFQVMGYCLSSAKGAAETLKFNMALILLSICRNTITWLRRNRSINSIIPFNDTINFHKLIAGGIVVGVFLHGGCHLACDLPRISDSDSVIFRQTIAARFGHHQPSYFEILATKEVASGIGMVILMSIAFSLATTWPRRGSPSLPKSVRNVTGYNTFWYS…	758	Respiratory burst oxidase homolog protein F	O48538	944	0	0.489101	706.442
	Ro04_G21610	MVALMLVAYTLAQPWFRRNRLRNPPKTLKKLTGFNAFWYSHHLFVIVYILFIIHGDFLYLSKNWDKKTTWMYLAFPVIMYACERLLRAFRIQSFIVHLESFPLLIYRESGINSLRVIVNLDTKSIYSLEGKGLLLYADSVPFIFELLLSSWIPFTKEQCNCPGIRRPAGKIFLYDGNDCICAISRKCRMGRPWLPGLESSLLPTSSRQ	208	Respiratory burst oxidase homolog protein B	Q948T9	867	1.14849e-43	0.822222	158.688
	Ro05_G31127	MVVEWKSDGGANLAGIICYGFFLLIWVTTLPPVRKRYFELFYYTHQLYVLFVIFLALHIGGLSFSKAAGGIFIFMLDRFLRFCQSRKTVNIVSATCFPCGTVKLVLPKPANLHYNALGFIFLQVKNISSLQWHPFSVSSSPLDGKYHLEVLIKTVGEWTTKLMDTVSNTSAEDSEIQLPHTPPYQIMASIEGPYGHESPYYLRYEKLVLVAGGSGISPFLAILSDILHRIKTKKPCLPQHVLLVWAIKTSNELSLLSTVDMGSMDFSDRLNIEIQAYVTRESECPVVRAWLRYTTIARASLQPKPGRTNDVTRICHTAP	318	Ferric reduction oxidase 6	Q8RWS6	738	2.18586e-115	0.608392	352.829
	Ro05_G31128	MAVEDLHSALISNGGGYVKHSEQKSFLFSLAKWVLKSAMWLIFVAWIALFFIIPTDFGSTFYTDWVAATDGTLFGETGSILLLYSAPIIVIAFLAVPYIIYFGEDEEELQQKKKKAKFSLWTFPVLVDGPLGVVSAAEMIGIILFIVFVLSALYFYTVANFEMLPSYGDDLTEGEKRTFMLQMSAYCFGLIVLSCLAFLFLPIARGSILLRLIDIPFEHATRYHVVEWKSDGGANLAGIICYGFFLLIWVTTLPPVRKRYFELFYYTHQLYVLFVIFLALHIGGVNFSKAAGGIFLFMLDRFLRFCQSRKTVNIVSATCFPCGTVKLVLPKPANLHYNALGFIFLQVKNISSLQWHPFSVSSSPLDGKYHLEVLIKTVGEWTTKLMDTVSKTSAEDSEI…	686	Ferric reduction oxidase 7, chloroplastic	Q3KTM0	747	0	0.531609	689.108
	Ro07_G04354	MDSNAVVKSSSPPSHEGIRTVRTAIRLFLVLVVFGGCVLLWVMIPTSTYKEIWQPRIRAKANSSTYFGSQGANLLVFTFPILFIAVLSCVYVHLGKKLNDYKMESSDGQTNRFTVWKQPMLVKGPLGIVSGIELAFFIMFIGLLVWSFSTYLTNDFNKITPQSAAKSHEKVWEAKLESASLRLGLVGNICLALLFFPVARGSSILPLFGLTSEASIKYHIWLGNILMALFTAHGICYIIYWAVTDQISKMIEWAKTDISNIAGELSLLSGLAMWVTTIPRIRRKMFELFFYTHYLYILFMVFFIFHVGVSYAGIMLPGFYLFLVDRCLRFLQSRRRARLVSARVLPGESLELNFAKSPGLKYNPTSVMFINVPSISKLQWHPFTVTSNSNLEPGKISVV…	752	Ferric reduction oxidase 2	P92949	725	0	0.571019	820.461
	Ro05_G14473	MARATLLAVLKVLMALIFAAWVSLWILKPTQLWTRKWKAAEDRARATVFGYYGLNFAVYTFPLIALAIIGSIYLNLKPREPIRRKEKRVIAGFSNPLVMNSLLGILSSIEILAVFLFMLFLAWTFYVRISNDFKKLKPDKVLKLNLWQLKYLRVATRFGLLAEACLAFLLIPILRGLAVFRLLGIQFEASVRYHIWLGTAMLFCATFHGVSTLFIWGVSHHIQDEVGKWQNTGRIYLGGEMCLVTGLVIWITALPQIRRKNFEIFYYTHHLYMVFLVFFLFHAGDRHFYAVFPGIFLFGLDKLLRIIQSRPETCILSARVFPSNAIELILPKDPGLKYTPTSVLFLKVPSISKYQWHSFSIISSSTVDTNTMSILIKSEGSWTSSLSNLIQTEQKSDAD…	707	Ferric reduction oxidase 8, mitochondrial	Q8VY13	728	0	0.536755	720.309
	Ro07_G13995	MKKMIIKLILLVVFVGWLIVWIMLPTKLYKNTWTPKLQGNLNSTYFGVQGTNLLLFAFPMMFVAALSCVYLHLVQRKPKNNATAIRSSAAAGFWRRPAIVKAPLGIVTGMELGFGVMFIALLVWALANFLITSFAHLHMHMDMTTMMSMDKVWQAKFRSVSLRLGYVGNICWAFLFFPVTRSSSILHIFGLTSESSIKYHIWLGHLSMLLFAVHTVGFIIYWAMTHQMALMLEWSQTYVSNVAGEIAIVFAMAMWVTSIPRVRRKMFEVFYYTHHLYPLYILFYVLHVGASYFCMILPGIFLFIIDRYLRFLQSSRHAALVSARVLPCETIELNFSKNKGLDYNPTSILFINVPSISKLQWHPFTVTSNANMEADKLSIVIKSLGSWSQKLYKELASNS…	2330	Ferric reduction oxidase 4	Q8W110	699	0	0.559557	706.827
