# Supplementary material for: Genome-wide identification and characterization of Respiratory Burst Oxidase Homolog genes in six Rosaceae species and an analysis of their effects on adventitious rooting in apple
Source: PLoS One. 2020 Sep 25;15(9):e0239705. doi: 10.1371/journal.pone.0239705 (PMC7518606; doi:10.1371/journal.pone.0239705)
Supplement: S2 Table — (XLSX) [file pone.0239705.s005.xlsx]

## Sheet: Table S2
Short name	EF-hand (pfam13499)	FAD_binding_8 (pfam08022)	Ferric_reduct (pfam01794)	NAD_binding_6 (pfam08030)	NADPH_Ox (pfam08414)	NOX_Duox_like_FAD_NADP (cd06186)	PLN02844 superfamily (cl33578)	COG4097 superfamily (cl34712)	FRQ1 superfamily (cl34916)	FNR_like superfamily (cl06868)
AtRBOH-A	223-285	583-701	391-539	707-885	126-224
AtRBOH-B	173-237	537-655	345-494	661-826	75-173
AtRBOH-C	228-290		398-548	715-888	131-229	597-905
AtRBOH-D	237-317			736-904	158-256	619-921	425-758
AtRBOH-E	251-341	624-742	439-582	748-931	162-271
AtRBOH-F	247-337	624-740	435-582	746-927	169-267
AtRBOH-G	178-240			661-832	81-179	556-849	352-683
AtRBOH-H	197-269		365-511	690-869	97-198	559-886
AtRBOH-I	238-283			733-923	159-258	616-849		455-756
AtRBOH-J	207-271	566-693		107-208	711-895		376-721
MD02G1099900	400-547	589-705	231-302	130-232	711-891
MD03G1106300	150-242	499-620		638-806	75-171		299-651
MD06G1093000	258-348			757-943	177-278	640-903		400-780
MD06G1128500	261-353		419-567	734-924	150-249	614-941			177-323
MD11G1118400	174-246	531-656		674-842	75-175		343-687
MD12G1213800				1-97
MD13G1134500	273-335			758-945	171-274	639-962	445-780
MD14G1113700	256-346			755-941	175-276	638-901		400-778
MD14G1211700	169-239				69-168	527-720	333-657
MD15G1222800	215-305				133-235	599-882
MD16G1145100	276-338			761-948	174-277	642-965	448-792
FvH4_1g09270.1	218-308			685-846	137-238	569-780
FvH4_3g34420.1	163-235			679-848	74-164		334-697			526-613
FvH4_4g22100.1	225-305	603-721		727-918	143-244		414-749
FvH4_5g03310.1	263-334		432-579	743-927	164-264	626-887
FvH4_5g10010.1	222-303		411-559	725-900	142-242	606-917
FvH4_5g13850.1	146-217				58-146	532-726	309-662
FvH4_6g06490.1	189-271	571-687	377-526	693-862	115-208
Pav_co4068891.1	24-108		214-362		1-45					404-449
Pav_sc0000129.1	211-258		361-499	598-778	129-231					521-592
Pav_sc0000323.1	154-246	533-657	342-488	675-843	75-175
Pav_sc0000589.1	250-360		419-574		741-925	151-251	621-943		182-325
Pav_sc0000671.1				20-198	120-171
Pav_sc0000886.1	280-351		449-596	760-946	179-281	643-906
Pav_sc0001450.1					176-281
Prudul26A005532P1	196-280	576-695		701-876	120-217		387-723
Prudul26A009078P1	190-297		419-574	741-923	151-251	621-941			182-325
Prudul26A009232P1	280-342	640-759	450-598	765-954	176-281
Prudul26A013915P1	211-301	588-705		711-891	129-231		419-744
Prudul26A013915P2		331-448		454-634			162-487
Prudul26A017061P1	280-351		449-596	760-946	180-281	643-906
Prudul26A019458P1		309-432	118-264	450-618
Prudul26A019458P2	151-243	530-653	339-485	671-839	72-172
Prudul26A030363P1	169-240			628-793	70-169	525-810	331-650
RcHm_v2.0_Chr2g0095831	239-310	596-716	407-545	722-902	139-240
RcHm_v2.0_Chr2g0103591							121-317			230-328
RcHm_v2.0_Chr2g0103601				8-111
RcHm_v2.0_Chr3g0455621	188-270	567-686		692-861	110-207		377-714
RcHm_v2.0_Chr3g0455641	182-267	570-689		695-860	103-201		380-717
RcHm_v2.0_Chr4g0428361	229-309	607-725	417-565	731-919	147-248
RcHm_v2.0_Chr5g0062021	130-223	513-644	322-468	662-830	38-149
RcHm_v2.0_Chr7g0183081	146-217		308-456		58-146	505-703
RcHm_v2.0_Chr7g0188251	250-311		419-567	733-908	150-250	614-925
RcHm_v2.0_Chr7g0196471	253-342		440-587	751-935	172-272	634-895
RcHm_v2.0_Chr7g0202531	94-157	449-567	264-408	574-749	1-95
Ro01_G03041	222-312	598-718	409-547	724-904	141-242
Ro03_G02103	133-225	513-638	322-468	656-824	54-151
Ro04_G08892	224-308		416-564	730-916	146-247	611-933
Ro05_G01806	245-307			730-902	146-246	611-919	416-752
Ro05_G03331	100-171	264-410			12-100	459-651
Ro05_G16791	253-343		441-588	752-939	173-273	635-899
Ro06_G18529	191-273	572-670	378-527	676-845	111-209
