# Supplementary material for: Genome-wide identification and characterization of Respiratory Burst Oxidase Homolog genes in six Rosaceae species and an analysis of their effects on adventitious rooting in apple
Source: PLoS One. 2020 Sep 25;15(9):e0239705. doi: 10.1371/journal.pone.0239705 (PMC7518606; doi:10.1371/journal.pone.0239705)
Supplement: S3 Table — (XLSX) [file pone.0239705.s006.xlsx]

## Sheet: Table S3
Primer name	Sequence (5' to 3')	Used to
MdRBOH-D2-RT-PCR-F	GCAGAGAGTCTGGGTTATGATG	analyse the relative transcript levels of MdRBOH genes by qRT-PCR
MdRBOH-D2-RT-PCR-R	CTCGAATGCCTCCTCTCTTTC
MdRBOH-D1-RT-PCR-F	CGGCACAGGACTACAAGAAATA
MdRBOH-D1-RT-PCR-R	TCATCTTCCTTGCCCTTCATC
MdRBOH-A-RT-PCR-F	GCACCAAGTTACCACACAAATC
MdRBOH-A-RT-PCR-R	GTTCCCGTGTCACCCAATAA
MdRBOH-F1/F2-RT-PCR-F	CAGCACAAGACTACCGGAAATA
MdRBOH-F1/F2-RT-PCR-R	AATCTGCCTGCTCTTCCATC
MdRBOH-E1-RT-PCR-F	TAGCTTCCAAGCATCCGTATT
MdRBOH-E1-RT-PCR-R	TCTGGCTGAGTTCATGTGATAG
MdRBOH-E2-RT-PCR-F	GAACTACGATGTCTTGCTCCTC
MdRBOH-E2-RT-PCR-R	CTGCTGTTCTTGTGCTGTTTAG
MdRBOH-H-RT-PCR-F	CTCCCTTCGTCAGCATCATAAA
MdRBOH-H-RT-PCR-R	TGGTTTCCACGGATGTTTCT
MdRBOH-J-RT-PCR-F	ATGGGCATCAAGAGACATCTG
MdRBOH-J-RT-PCR-R	TGCTCCCTTGTTACCCAATAAA
MdRBOH-K-RT-PCR-F	CTAATAAGCACTATACAAGCGTTGC
MdRBOH-K-RT-PCR-R	TGAGAAGATGTTGAACCAGTCC
MdRBOH-E1-CDS-F	AGTCTAGAAAGCTTCATGGCGTCGACGGCGTCGTC	Infused with GFP for subcellular localization
MdRBOH-E1-CDS-R	CCCTTGCTCACCATGTTAGAAATACTCC
MdRBOH-F1/F2-CDS-F	AGTCTAGAAAGCTTCATGAGGGCTGTTCCGAGG
MdRBOH-F1/F2-CDS-R	CCCTTGCTCACCATGCTAAAAGTGTTCC
MdRBOH-J-CDS-F	AGTCTAGAAAGCTTCATGTCAAACAATGATGACCAGAAAG
MdRBOH-J-CDS-R	CCCTTGCTCACCATGCTAGAAGTTCTCC
