# Supplementary material for: Genome-wide identification and characterization of Respiratory Burst Oxidase Homolog genes in six Rosaceae species and an analysis of their effects on adventitious rooting in apple
Source: PLoS One. 2020 Sep 25;15(9):e0239705. doi: 10.1371/journal.pone.0239705 (PMC7518606; doi:10.1371/journal.pone.0239705)
Supplement: S4 Table — (XLSX) [file pone.0239705.s007.xlsx]

## Sheet: Table S4
Gene in the synteny region		Gene name
Gene1	Gene2	Gene1	Gene2
MD03G1106300	AT3G45810.1	MdRBOH-J	AtRBOH-H
MD03G1106300	AT5G60010.1	MdRBOH-J	AtRBOH-J
MD06G1093000	AT1G64060.1	MdRBOH-F1	AtRBOH-F
MD06G1093000	AT4G11230.1	MdRBOH-F1	AtRBOH-I
MD06G1128500	AT5G51060.1	MdRBOH-A	AtRBOH-C
MD06G1128500	AT5G07390.1	MdRBOH-A	AtRBOH-A
MD11G1118400	AT3G45810.1	MdRBOH-H	AtRBOH-H
MD11G1118400	AT5G60010.1	MdRBOH-H	AtRBOH-J
MD13G1134500	AT5G47910.1	MdRBOH-D1	AtRBOH-D
MD14G1113700	AT1G64060.1	MdRBOH-F2	AtRBOH-F
MD14G1113700	AT4G11230.1	MdRBOH-F2	AtRBOH-I
