# Supplementary material for: Genome-wide identification and characterization of Respiratory Burst Oxidase Homolog genes in six Rosaceae species and an analysis of their effects on adventitious rooting in apple
Source: PLoS One. 2020 Sep 25;15(9):e0239705. doi: 10.1371/journal.pone.0239705 (PMC7518606; doi:10.1371/journal.pone.0239705)
Supplement: S5 Table — (XLSX) [file pone.0239705.s008.xlsx]

## Sheet: Table S5
Gene name	Locus	Moitf_name	Motif Sequence	Start	Stop	Strand	Organism	Short_function
MdRBOH-E1	mRNA:MD02G1099900	ABRE	CGTACGTGCA	1019	9	-	Hordeum vulgare	abscisic acid responsive element
	mRNA:MD02G1099900	ABRE	ACGTG	1021	5	-	Arabidopsis thaliana	abscisic acid responsive element
	mRNA:MD02G1099900	ABRE	ACGTG	1298	5	-	Arabidopsis thaliana	abscisic acid responsive element
	mRNA:MD02G1099900	ABRE	ACGTG	1406	5	+	Arabidopsis thaliana	abscisic acid responsive element
	mRNA:MD02G1099900	ABRE	ACGTG	1678	5	+	Arabidopsis thaliana	abscisic acid responsive element
	mRNA:MD02G1099900	ABRE3a	TACGTG	1021	6	-	Zea mays	abscisic acid responsive element
	mRNA:MD02G1099900	ABRE3a	TACGTG	1677	6	+	Zea mays	abscisic acid responsive element
	mRNA:MD02G1099900	ABRE4	CACGTA	1021	6	+	Zea mays	abscisic acid responsive element
	mRNA:MD02G1099900	ABRE4	CACGTA	1677	6	-	Zea mays	abscisic acid responsive element
	mRNA:MD02G1099900	TGA-box	TGACGTAA	1315	8	-	Glycine max	auxin-responsive element
	mRNA:MD02G1099900	P-box	CCTTTTG	199	7	-	Oryza sativa	gibberellin-responsive element
	mRNA:MD02G1099900	AE-box	AGAAACAA	1562	8	-	Arabidopsis thaliana	light responsive element
	mRNA:MD02G1099900	ATCT-motif	AATCTAATCC	256	9	+	Pisum sativum	light responsive element
	mRNA:MD02G1099900	Box 4	ATTAAT	138	6	+	Petroselinum crispum	light responsive element
	mRNA:MD02G1099900	GA-motif	ATAGATAA	1639	8	-	Arabidopsis thaliana	light responsive element
	mRNA:MD02G1099900	GA-motif	ATAGATAA	1753	8	+	Arabidopsis thaliana	light responsive element
	mRNA:MD02G1099900	G-Box	CACGTT	1405	6	-	Pisum sativum	light responsive element
	mRNA:MD02G1099900	G-box	TACGTG	1021	6	-	Arabidopsis thaliana	light responsive element
	mRNA:MD02G1099900	G-box	CACGTC	1298	6	+	Zea mays	light responsive element
	mRNA:MD02G1099900	G-box	TACGTG	1677	6	+	Arabidopsis thaliana	light responsive element
	mRNA:MD02G1099900	G-box	CACGAC	1790	6	-	Zea mays	light responsive element
	mRNA:MD02G1099900	G-box	CACGAC	1878	6	+	Zea mays	light responsive element
	mRNA:MD02G1099900	GT1-motif	GGTTAA	324	6	+	Arabidopsis thaliana	light responsive element
	mRNA:MD02G1099900	GT1-motif	GGTTAA	1201	6	-	Arabidopsis thaliana	light responsive element
	mRNA:MD02G1099900	GT1-motif	GGTTAAT	1531	7	-	Avena sativa	light responsive element
	mRNA:MD02G1099900	GT1-motif	GGTTAA	1532	6	-	Arabidopsis thaliana	light responsive element
	mRNA:MD02G1099900	GT1-motif	GGTTAA	1911	6	+	Arabidopsis thaliana	light responsive element
	mRNA:MD02G1099900	TCCC-motif	TCTCCCT	206	7	-	Spinacia oleracea	light responsive element
	mRNA:MD02G1099900	CGTCA-motif	CGTCA	48	5	+	Hordeum vulgare	MeJA-responsiveness
	mRNA:MD02G1099900	CGTCA-motif	CGTCA	1300	5	+	Hordeum vulgare	MeJA-responsiveness
	mRNA:MD02G1099900	CGTCA-motif	CGTCA	1318	5	+	Hordeum vulgare	MeJA-responsiveness
	mRNA:MD02G1099900	TGACG-motif	TGACG	48	5	-	Hordeum vulgare	MeJA-responsiveness
	mRNA:MD02G1099900	TGACG-motif	TGACG	1300	5	-	Hordeum vulgare	MeJA-responsiveness
	mRNA:MD02G1099900	TGACG-motif	TGACG	1318	5	-	Hordeum vulgare	MeJA-responsiveness
	mRNA:MD02G1099900	MRE	AACCTAA	1534	7	+	Petroselinum crispum	light responsive element
	mRNA:MD02G1099900	MRE	AACCTAA	1805	7	-	Petroselinum crispum	light responsive element
MdRBOH-J	mRNA:MD03G1106300	W box	TTGACC	1888	6	+	Arabidopsis thaliana	WRKY transcription factors
	mRNA:MD03G1106300	ABRE	ACGTG	985	5	+	Arabidopsis thaliana	abscisic acid responsive element
	mRNA:MD03G1106300	ARE	AAACCA	431	6	-	Zea mays	anaerobic induction
	mRNA:MD03G1106300	ARE	AAACCA	928	6	-	Zea mays	anaerobic induction
	mRNA:MD03G1106300	TC-rich repeats	GTTTTCTTAC	1348	9	+	Nicotiana tabacum	defense and stress responsiveness
	mRNA:MD03G1106300	TC-rich repeats	GTTTTCTTAC	1397	9	+	Nicotiana tabacum	defense and stress responsiveness
	mRNA:MD03G1106300	P-box	CCTTTTG	937	7	-	Oryza sativa	gibberellin-responsive element
	mRNA:MD03G1106300	AE-box	AGAAACAA	1933	8	-	Arabidopsis thaliana	light responsive element
	mRNA:MD03G1106300	Box 4	ATTAAT	584	6	+	Petroselinum crispum	light responsive element
	mRNA:MD03G1106300	chs-CMA1a	TTACTTAA	776	8	+	Daucus carota	light responsive element
	mRNA:MD03G1106300	GATA-motif	AAGGATAAGG	1691	9	-	Solanum tuberosum	light responsive element
	mRNA:MD03G1106300	GATA-motif	GATAGGA	1720	7	-	Arabidopsis thaliana	light responsive element
	mRNA:MD03G1106300	G-box	CACGTC	984	6	-	Zea mays	light responsive element
	mRNA:MD03G1106300	TCT-motif	TCTTAC	696	6	+	Arabidopsis thaliana	light responsive element
	mRNA:MD03G1106300	LTR	CCGAAA	60	6	-	Hordeum vulgare	low-temperature responsiveness
	mRNA:MD03G1106300	LTR	CCGAAA	97	6	-	Hordeum vulgare	low-temperature responsiveness
	mRNA:MD03G1106300	CGTCA-motif	CGTCA	953	5	-	Hordeum vulgare	MeJA-responsiveness
	mRNA:MD03G1106300	CGTCA-motif	CGTCA	1287	5	+	Hordeum vulgare	MeJA-responsiveness
	mRNA:MD03G1106300	TGACG-motif	TGACG	953	5	+	Hordeum vulgare	MeJA-responsiveness
	mRNA:MD03G1106300	TGACG-motif	TGACG	1287	5	-	Hordeum vulgare	MeJA-responsiveness
MdRBOH-F1	mRNA:MD06G1093000	W box	TTGACC	704	6	+	Arabidopsis thaliana	WRKY transcription factors
	mRNA:MD06G1093000	GC-motif	CCCCCG	1710	6	+	Zea mays	anoxic specific inducibility
	mRNA:MD06G1093000	AuxRR-core	GGTCCAT	298	7	-	Nicotiana tabacum	auxin-responsive element
	mRNA:MD06G1093000	TGA-element	AACGAC	695	6	+	Brassica oleracea	auxin-responsive element
	mRNA:MD06G1093000	MSA-like	(T/C)C(T/C)AACGG(T/C)(T/C)A	705	9	-	Catharanthus roseus	cell cycle regulation
	mRNA:MD06G1093000	MSA-like	TCCAACGGT	707	9	-	Catharanthus roseus	cell cycle regulation
	mRNA:MD06G1093000	TC-rich repeats	GTTTTCTTAC	1605	9	-	Nicotiana tabacum	defense and stress responsiveness
	mRNA:MD06G1093000	Box 4	ATTAAT	928	6	+	Petroselinum crispum	light responsive element
	mRNA:MD06G1093000	GATA-motif	AAGGATAAGG	1315	9	+	Solanum tuberosum	light responsive element
	mRNA:MD06G1093000	G-box	CACGAC	1845	6	+	Zea mays	light responsive element
	mRNA:MD06G1093000	GT1-motif	GGTTAA	70	6	-	Arabidopsis thaliana	light responsive element
	mRNA:MD06G1093000	I-box	atGATAAGGTC	1316	10	+	Helianthus annuus	light responsive element
	mRNA:MD06G1093000	Sp1	GGGCGG	359	6	+	Oryza sativa	light responsive element
	mRNA:MD06G1093000	TCCC-motif	TCTCCCT	64	7	+	Spinacia oleracea	light responsive element
	mRNA:MD06G1093000	CGTCA-motif	CGTCA	578	5	+	Hordeum vulgare	MeJA-responsiveness
	mRNA:MD06G1093000	TGACG-motif	TGACG	578	5	-	Hordeum vulgare	MeJA-responsiveness
	mRNA:MD06G1093000	CAT-box	GCCACT	391	6	+	Arabidopsis thaliana	meristem expression
	mRNA:MD06G1093000	MBS	CAACTG	1976	6	+	Arabidopsis thaliana	drought-inducibility
	mRNA:MD06G1093000	MRE	AACCTAA	654	7	+	Petroselinum crispum	light responsive element
MdRBOH-A	mRNA:MD06G1128500	ABRE	ACGTG	685	5	-	Arabidopsis thaliana	abscisic acid responsive element
	mRNA:MD06G1128500	ABRE	ACGTG	752	5	+	Arabidopsis thaliana	abscisic acid responsive element
	mRNA:MD06G1128500	ABRE	ACGTG	1515	5	-	Arabidopsis thaliana	abscisic acid responsive element
	mRNA:MD06G1128500	ABRE	ACGTG	1624	5	-	Arabidopsis thaliana	abscisic acid responsive element
	mRNA:MD06G1128500	ABRE3a	TACGTG	751	6	+	Zea mays	abscisic acid responsive element
	mRNA:MD06G1128500	ABRE4	CACGTA	751	6	-	Zea mays	abscisic acid responsive element
	mRNA:MD06G1128500	ARE	AAACCA	454	6	+	Zea mays	anaerobic induction
	mRNA:MD06G1128500	ARE	AAACCA	584	6	-	Zea mays	anaerobic induction
	mRNA:MD06G1128500	ARE	AAACCA	600	6	-	Zea mays	anaerobic induction
	mRNA:MD06G1128500	GC-motif	CCCCCG	559	6	-	Zea mays	anoxic specific inducibility
	mRNA:MD06G1128500	TC-rich repeats	GTTTTCTTAC	419	9	+	Nicotiana tabacum	defense and stress responsiveness
	mRNA:MD06G1128500	P-box	CCTTTTG	1904	7	+	Oryza sativa	gibberellin-responsive element
	mRNA:MD06G1128500	TATC-box	TATCCCA	1155	7	+	Oryza sativa	gibberellin-responsiveness
	mRNA:MD06G1128500	TATC-box	TATCCCA	1495	7	+	Oryza sativa	gibberellin-responsiveness
	mRNA:MD06G1128500	Box 4	ATTAAT	923	6	+	Petroselinum crispum	light responsive element
	mRNA:MD06G1128500	GA-motif	ATAGATAA	1397	8	+	Arabidopsis thaliana	light responsive element
	mRNA:MD06G1128500	GA-motif	ATAGATAA	1535	8	+	Arabidopsis thaliana	light responsive element
	mRNA:MD06G1128500	G-Box	CACGTT	1515	6	+	Pisum sativum	light responsive element
	mRNA:MD06G1128500	G-box	CACGTC	685	6	+	Zea mays	light responsive element
	mRNA:MD06G1128500	G-box	TACGTG	751	6	+	Arabidopsis thaliana	light responsive element
	mRNA:MD06G1128500	G-box	TAAACGTG	1515	8	-	Brassica oleracea	light responsive element
	mRNA:MD06G1128500	G-box	CACGTC	1624	6	+	Zea mays	light responsive element
	mRNA:MD06G1128500	GT1-motif	GGTTAAT	628	7	+	Avena sativa	light responsive element
	mRNA:MD06G1128500	TCCC-motif	TCTCCCT	238	7	+	Spinacia oleracea	light responsive element
	mRNA:MD06G1128500	TCCC-motif	TCTCCCT	244	7	+	Spinacia oleracea	light responsive element
	mRNA:MD06G1128500	TCCC-motif	TCTCCCT	250	7	+	Spinacia oleracea	light responsive element
	mRNA:MD06G1128500	TCCC-motif	TCTCCCT	256	7	+	Spinacia oleracea	light responsive element
	mRNA:MD06G1128500	TCT-motif	TCTTAC	1043	6	-	Arabidopsis thaliana	light responsive element
	mRNA:MD06G1128500	CGTCA-motif	CGTCA	687	5	+	Hordeum vulgare	MeJA-responsiveness
	mRNA:MD06G1128500	CGTCA-motif	CGTCA	1626	5	+	Hordeum vulgare	MeJA-responsiveness
	mRNA:MD06G1128500	TGACG-motif	TGACG	687	5	-	Hordeum vulgare	MeJA-responsiveness
	mRNA:MD06G1128500	TGACG-motif	TGACG	1626	5	-	Hordeum vulgare	MeJA-responsiveness
	mRNA:MD06G1128500	MRE	AACCTAA	882	7	-	Petroselinum crispum	light responsive element
	mRNA:MD06G1128500	MRE	AACCTAA	973	7	-	Petroselinum crispum	light responsive element
MdRBOH-H	mRNA:MD11G1118400	W box	TTGACC	727	6	+	Arabidopsis thaliana	WRKY transcription factors
	mRNA:MD11G1118400	W box	TTGACC	1902	6	+	Arabidopsis thaliana	WRKY transcription factors
	mRNA:MD11G1118400	ABRE	ACGTG	1427	5	-	Arabidopsis thaliana	abscisic acid responsive element
	mRNA:MD11G1118400	ABRE	ACGTG	1471	5	-	Arabidopsis thaliana	abscisic acid responsive element
	mRNA:MD11G1118400	ABRE3a	TACGTG	1427	6	-	Zea mays	abscisic acid responsive element
	mRNA:MD11G1118400	ABRE3a	TACGTG	1471	6	-	Zea mays	abscisic acid responsive element
	mRNA:MD11G1118400	ABRE4	CACGTA	1427	6	+	Zea mays	abscisic acid responsive element
	mRNA:MD11G1118400	ABRE4	CACGTA	1471	6	+	Zea mays	abscisic acid responsive element
	mRNA:MD11G1118400	TC-rich repeats	GTTTTCTTAC	1395	9	+	Nicotiana tabacum	defense and stress responsiveness
	mRNA:MD11G1118400	GATT-motif	CTCCTGATTAGC	1041	11	+	Zea mays	light responsive element
	mRNA:MD11G1118400	G-box	CACGAC	411	6	-	Zea mays	light responsive element
	mRNA:MD11G1118400	G-box	TAACACGTAG	1424	9	+	Brassica oleracea	light responsive element
	mRNA:MD11G1118400	G-box	TACGTG	1427	6	-	Arabidopsis thaliana	light responsive element
	mRNA:MD11G1118400	G-box	TAACACGTAG	1468	9	+	Brassica oleracea	light responsive element
	mRNA:MD11G1118400	G-box	TACGTG	1471	6	-	Arabidopsis thaliana	light responsive element
	mRNA:MD11G1118400	GT1-motif	GGTTAA	1690	6	+	Arabidopsis thaliana	light responsive element
	mRNA:MD11G1118400	Sp1	GGGCGG	1942	6	-	Oryza sativa	light responsive element
	mRNA:MD11G1118400	TCT-motif	TCTTAC	911	6	-	Arabidopsis thaliana	light responsive element
	mRNA:MD11G1118400	CGTCA-motif	CGTCA	1028	5	-	Hordeum vulgare	MeJA-responsiveness
	mRNA:MD11G1118400	TGACG-motif	TGACG	1028	5	+	Hordeum vulgare	MeJA-responsiveness
	mRNA:MD11G1118400	CAT-box	GCCACT	1552	6	-	Arabidopsis thaliana	meristem expression
	mRNA:MD11G1118400	TCA-element	CCATCTTTTT	733	9	-	Nicotiana tabacum	salicylic acid responsiveness
MdRBOH-D1	mRNA:MD13G1134500	ABRE	ACGTG	101	5	+	Arabidopsis thaliana	abscisic acid responsive element
	mRNA:MD13G1134500	ABRE	CACGTG	559	6	+	Arabidopsis thaliana	abscisic acid responsive element
	mRNA:MD13G1134500	ABRE	ACGTG	560	5	+	Arabidopsis thaliana	abscisic acid responsive element
	mRNA:MD13G1134500	ABRE	CACGTG	694	6	+	Arabidopsis thaliana	abscisic acid responsive element
	mRNA:MD13G1134500	ABRE	ACGTG	695	5	+	Arabidopsis thaliana	abscisic acid responsive element
	mRNA:MD13G1134500	ABRE	TACGGTC	901	7	+	Arabidopsis thaliana	abscisic acid responsive element
	mRNA:MD13G1134500	ABRE	CACGTG	934	6	+	Arabidopsis thaliana	abscisic acid responsive element
	mRNA:MD13G1134500	ABRE	ACGTG	935	5	+	Arabidopsis thaliana	abscisic acid responsive element
	mRNA:MD13G1134500	ABRE	CACGTG	958	6	+	Arabidopsis thaliana	abscisic acid responsive element
	mRNA:MD13G1134500	ABRE	ACGTG	959	5	+	Arabidopsis thaliana	abscisic acid responsive element
	mRNA:MD13G1134500	ABRE	CACGTG	1063	6	-	Arabidopsis thaliana	abscisic acid responsive element
	mRNA:MD13G1134500	ABRE	ACGTG	1064	5	+	Arabidopsis thaliana	abscisic acid responsive element
	mRNA:MD13G1134500	ABRE	ACGTG	1643	5	+	Arabidopsis thaliana	abscisic acid responsive element
	mRNA:MD13G1134500	ABRE2	CCACGTGG	693	8	+	Zea mays	abscisic acid responsive element
	mRNA:MD13G1134500	ACE	GACACGTATG	283	9	-	Petroselinum crispum	light responsive element
	mRNA:MD13G1134500	ACE	CTAACGTATT	813	9	-	Petroselinum crispum	light responsive element
	mRNA:MD13G1134500	Box 4	ATTAAT	212	6	+	Petroselinum crispum	light responsive element
	mRNA:MD13G1134500	Gap-box	CAAATGAA(A/G)A	1676	9.5	-	Arabidopsis thaliana	light responsive element
	mRNA:MD13G1134500	G-Box	CACGTT	100	6	-	Pisum sativum	light responsive element
	mRNA:MD13G1134500	G-Box	CACGTG	559	6	+	Pisum sativum	light responsive element
	mRNA:MD13G1134500	G-Box	CACGTG	694	6	+	Pisum sativum	light responsive element
	mRNA:MD13G1134500	G-Box	CACGTG	934	6	+	Pisum sativum	light responsive element
	mRNA:MD13G1134500	G-Box	CACGTG	958	6	+	Pisum sativum	light responsive element
	mRNA:MD13G1134500	G-Box	CACGTG	1063	6	-	Pisum sativum	light responsive element
	mRNA:MD13G1134500	G-box	TAAACGTG	98	8	+	Brassica oleracea	light responsive element
	mRNA:MD13G1134500	G-box	CACGAC	243	6	+	Zea mays	light responsive element
	mRNA:MD13G1134500	G-box	CACGTG	559	6	+	Arabidopsis thaliana	light responsive element
	mRNA:MD13G1134500	G-box	CACGTG	694	6	+	Arabidopsis thaliana	light responsive element
	mRNA:MD13G1134500	G-box	CACGTG	934	6	+	Arabidopsis thaliana	light responsive element
	mRNA:MD13G1134500	G-box	CACGTG	958	6	+	Arabidopsis thaliana	light responsive element
	mRNA:MD13G1134500	G-box	CACGTG	1063	6	-	Arabidopsis thaliana	light responsive element
	mRNA:MD13G1134500	G-box	CACGTC	1642	6	-	Zea mays	light responsive element
	mRNA:MD13G1134500	G-box	CACGAC	1691	6	-	Zea mays	light responsive element
	mRNA:MD13G1134500	GT1-motif	GGTTAA	620	6	+	Arabidopsis thaliana	light responsive element
	mRNA:MD13G1134500	GT1-motif	GGTTAA	1326	6	+	Arabidopsis thaliana	light responsive element
	mRNA:MD13G1134500	CGTCA-motif	CGTCA	1194	5	+	Hordeum vulgare	MeJA-responsiveness
	mRNA:MD13G1134500	CGTCA-motif	CGTCA	1641	5	-	Hordeum vulgare	MeJA-responsiveness
	mRNA:MD13G1134500	TGACG-motif	TGACG	1194	5	-	Hordeum vulgare	MeJA-responsiveness
	mRNA:MD13G1134500	TGACG-motif	TGACG	1641	5	+	Hordeum vulgare	MeJA-responsiveness
MdRBOH-F2	mRNA:MD14G1113700	ABRE	CACGTG	725	6	+	Arabidopsis thaliana	abscisic acid responsive element
	mRNA:MD14G1113700	ABRE	ACGTG	726	5	+	Arabidopsis thaliana	abscisic acid responsive element
	mRNA:MD14G1113700	ABRE	ACGTG	1584	5	+	Arabidopsis thaliana	abscisic acid responsive element
	mRNA:MD14G1113700	ABRE	ACGTG	1592	5	-	Arabidopsis thaliana	abscisic acid responsive element
	mRNA:MD14G1113700	ABRE	ACGTG	1680	5	+	Arabidopsis thaliana	abscisic acid responsive element
	mRNA:MD14G1113700	ABRE3a	TACGTG	1583	6	+	Zea mays	abscisic acid responsive element
	mRNA:MD14G1113700	ABRE4	CACGTA	1583	6	-	Zea mays	abscisic acid responsive element
	mRNA:MD14G1113700	ARE	AAACCA	735	6	-	Zea mays	anaerobic induction
	mRNA:MD14G1113700	ARE	AAACCA	1049	6	+	Zea mays	anaerobic induction
	mRNA:MD14G1113700	MSA-like	(T/C)C(T/C)AACGG(T/C)(T/C)A	1198	9	-	Catharanthus roseus	cell cycle regulation
	mRNA:MD14G1113700	P-box	CCTTTTG	1752	7	+	Oryza sativa	gibberellin-responsive element
	mRNA:MD14G1113700	Box 4	ATTAAT	979	6	+	Petroselinum crispum	light responsive element
	mRNA:MD14G1113700	G-Box	CACGTG	725	6	+	Pisum sativum	light responsive element
	mRNA:MD14G1113700	G-Box	CACGTT	1592	6	+	Pisum sativum	light responsive element
	mRNA:MD14G1113700	G-Box	CACGTT	1679	6	-	Pisum sativum	light responsive element
	mRNA:MD14G1113700	G-box	CACGAC	208	6	+	Zea mays	light responsive element
	mRNA:MD14G1113700	G-box	CACGAC	663	6	+	Zea mays	light responsive element
	mRNA:MD14G1113700	G-box	CACGTG	725	6	+	Arabidopsis thaliana	light responsive element
	mRNA:MD14G1113700	G-box	TACGTG	1583	6	+	Arabidopsis thaliana	light responsive element
	mRNA:MD14G1113700	G-box	TAAACGTG	1677	8	+	Brassica oleracea	light responsive element
	mRNA:MD14G1113700	TCCC-motif	TCTCCCT	674	7	+	Spinacia oleracea	light responsive element
	mRNA:MD14G1113700	CGTCA-motif	CGTCA	43	5	-	Hordeum vulgare	MeJA-responsiveness
	mRNA:MD14G1113700	TGACG-motif	TGACG	43	5	+	Hordeum vulgare	MeJA-responsiveness
	mRNA:MD14G1113700	MBS	CAACTG	419	6	+	Arabidopsis thaliana	drought-inducibility
MdRBOH-K	mRNA:MD14G1211700	ABRE	GACACGTGGC	387	9	+	Triticum aestivum	abscisic acid responsive element
	mRNA:MD14G1211700	ABRE	CACGTG	389	6	+	Arabidopsis thaliana	abscisic acid responsive element
	mRNA:MD14G1211700	ABRE	ACGTG	390	5	+	Arabidopsis thaliana	abscisic acid responsive element
	mRNA:MD14G1211700	ABRE	ACGTG	958	5	+	Arabidopsis thaliana	abscisic acid responsive element
	mRNA:MD14G1211700	ABRE	ACGTG	1277	5	-	Arabidopsis thaliana	abscisic acid responsive element
	mRNA:MD14G1211700	ABRE	ACGTG	1299	5	-	Arabidopsis thaliana	abscisic acid responsive element
	mRNA:MD14G1211700	ABRE3a	TACGTG	1277	6	-	Zea mays	abscisic acid responsive element
	mRNA:MD14G1211700	ABRE4	CACGTA	1277	6	+	Zea mays	abscisic acid responsive element
	mRNA:MD14G1211700	ARE	AAACCA	1570	6	+	Zea mays	anaerobic induction
	mRNA:MD14G1211700	ARE	AAACCA	1590	6	+	Zea mays	anaerobic induction
	mRNA:MD14G1211700	ARE	AAACCA	1965	6	-	Zea mays	anaerobic induction
	mRNA:MD14G1211700	Box 4	ATTAAT	1080	6	-	Petroselinum crispum	light responsive element
	mRNA:MD14G1211700	chs-CMA2a	TCACTTGA	493	8	+	Petroselinum crispum	light responsive element
	mRNA:MD14G1211700	G-Box	CACGTG	389	6	+	Pisum sativum	light responsive element
	mRNA:MD14G1211700	G-Box	CACGTT	957	6	-	Pisum sativum	light responsive element
	mRNA:MD14G1211700	G-Box	CACGTT	1299	6	+	Pisum sativum	light responsive element
	mRNA:MD14G1211700	G-box	ACACGTGT	388	8	+	Brassica napus	light responsive element
	mRNA:MD14G1211700	G-box	CACGTG	389	6	+	Arabidopsis thaliana	light responsive element
	mRNA:MD14G1211700	G-box	TACGTG	1277	6	-	Arabidopsis thaliana	light responsive element
	mRNA:MD14G1211700	G-box	TAAACGTG	1299	8	-	Brassica oleracea	light responsive element
	mRNA:MD14G1211700	GT1-motif	GGTTAA	636	6	-	Arabidopsis thaliana	light responsive element
	mRNA:MD14G1211700	GT1-motif	GGTTAA	1372	6	-	Arabidopsis thaliana	light responsive element
	mRNA:MD14G1211700	TCT-motif	TCTTAC	1440	6	+	Arabidopsis thaliana	light responsive element
	mRNA:MD14G1211700	LTR	CCGAAA	339	6	-	Hordeum vulgare	low-temperature responsiveness
	mRNA:MD14G1211700	LTR	CCGAAA	1851	6	-	Hordeum vulgare	low-temperature responsiveness
	mRNA:MD14G1211700	CAT-box	GCCACT	1663	6	+	Arabidopsis thaliana	meristem expression
	mRNA:MD14G1211700	MRE	AACCTAA	1330	7	-	Petroselinum crispum	light responsive element
MdRBOH-E2	mRNA:MD15G1222800	W box	TTGACC	1304	6	+	Arabidopsis thaliana	WRKY transcription factors
	mRNA:MD15G1222800	ABRE	CACGTG	1051	6	-	Arabidopsis thaliana	abscisic acid responsive element
	mRNA:MD15G1222800	ABRE	ACGTG	1052	5	+	Arabidopsis thaliana	abscisic acid responsive element
	mRNA:MD15G1222800	ARE	AAACCA	94	6	+	Zea mays	anaerobic induction
	mRNA:MD15G1222800	AE-box	AGAAACAA	1593	8	-	Arabidopsis thaliana	light responsive element
	mRNA:MD15G1222800	Box 4	ATTAAT	192	6	+	Petroselinum crispum	light responsive element
	mRNA:MD15G1222800	Box 4	ATTAAT	435	6	+	Petroselinum crispum	light responsive element
	mRNA:MD15G1222800	Box 4	ATTAAT	439	6	+	Petroselinum crispum	light responsive element
	mRNA:MD15G1222800	Box 4	ATTAAT	517	6	+	Petroselinum crispum	light responsive element
	mRNA:MD15G1222800	Box 4	ATTAAT	533	6	+	Petroselinum crispum	light responsive element
	mRNA:MD15G1222800	GATA-motif	GATAGGA	33	7	-	Arabidopsis thaliana	light responsive element
	mRNA:MD15G1222800	GATA-motif	AAGATAAGATT	1073	10	+	Arabidopsis thaliana	light responsive element
	mRNA:MD15G1222800	G-Box	CACGTG	1051	6	-	Pisum sativum	light responsive element
	mRNA:MD15G1222800	G-box	ACACGTG(G/t)CACC	1046	10.5	-	Lycopersicon esculentum	light responsive element
	mRNA:MD15G1222800	G-box	ACACGTGT	1050	8	-	Brassica napus	light responsive element
	mRNA:MD15G1222800	G-box	CACGTG	1051	6	-	Arabidopsis thaliana	light responsive element
	mRNA:MD15G1222800	G-box	CACGAC	1872	6	+	Zea mays	light responsive element
	mRNA:MD15G1222800	I-box	cCATATCCAAT	762	10	+	Flaveria trinervia	light responsive element
	mRNA:MD15G1222800	TCCC-motif	TCTCCCT	1930	7	+	Spinacia oleracea	light responsive element
	mRNA:MD15G1222800	LTR	CCGAAA	485	6	+	Hordeum vulgare	low-temperature responsiveness
	mRNA:MD15G1222800	CGTCA-motif	CGTCA	756	5	-	Hordeum vulgare	MeJA-responsiveness
	mRNA:MD15G1222800	TGACG-motif	TGACG	756	5	+	Hordeum vulgare	MeJA-responsiveness
	mRNA:MD15G1222800	CAT-box	GCCACT	389	6	-	Arabidopsis thaliana	meristem expression
	mRNA:MD15G1222800	TCA-element	CCATCTTTTT	719	9	-	Nicotiana tabacum	salicylic acid responsiveness
	mRNA:MD15G1222800	TCA-element	CCATCTTTTT	1035	9	-	Nicotiana tabacum	salicylic acid responsiveness
MdRBOH-D2	mRNA:MD16G1145100	ARE	AAACCA	216	6	-	Zea mays	anaerobic induction
	mRNA:MD16G1145100	ARE	AAACCA	383	6	+	Zea mays	anaerobic induction
	mRNA:MD16G1145100	TGA-element	AACGAC	246	6	+	Brassica oleracea	auxin-responsive element
	mRNA:MD16G1145100	P-box	CCTTTTG	108	7	-	Oryza sativa	gibberellin-responsive element
	mRNA:MD16G1145100	3-AF1 binding site	TAAGAGAGGAA	1867	10	-	Solanum tuberosum	light responsive element
	mRNA:MD16G1145100	ACE	CTAACGTATT	1352	9	+	Petroselinum crispum	light responsive element
	mRNA:MD16G1145100	Box 4	ATTAAT	395	6	+	Petroselinum crispum	light responsive element
	mRNA:MD16G1145100	Box 4	ATTAAT	686	6	+	Petroselinum crispum	light responsive element
	mRNA:MD16G1145100	Box 4	ATTAAT	1329	6	-	Petroselinum crispum	light responsive element
	mRNA:MD16G1145100	Box 4	ATTAAT	1347	6	-	Petroselinum crispum	light responsive element
	mRNA:MD16G1145100	Box 4	ATTAAT	1619	6	-	Petroselinum crispum	light responsive element
	mRNA:MD16G1145100	Box 4	ATTAAT	1670	6	-	Petroselinum crispum	light responsive element
	mRNA:MD16G1145100	GT1-motif	GGTTAA	969	6	-	Arabidopsis thaliana	light responsive element
	mRNA:MD16G1145100	I-box	AGATAAGG	189	8	-	Triticum aestivum	light responsive element
	mRNA:MD16G1145100	TCT-motif	TCTTAC	473	6	+	Arabidopsis thaliana	light responsive element
	mRNA:MD16G1145100	TCT-motif	TCTTAC	1873	6	+	Arabidopsis thaliana	light responsive element
	mRNA:MD16G1145100	TCA-element	CCATCTTTTT	1576	9	+	Nicotiana tabacum	salicylic acid responsiveness
